# Supplementary material for: Prevalence of diarrheal diseases and associated factors among under five children in Africa: A meta-analysis
Source: PLoS One. 2025 Jul 3;20(7):e0326501. doi: 10.1371/journal.pone.0326501 (PMC12225826; doi:10.1371/journal.pone.0326501)
Supplement: S1 File — (XLSX) [file pone.0326501.s002.xlsx]

## Sheet: All included Articles DD.txttt2
All studies identified in Literature search Reason for Inclusion /Exclusion
Prevalence and determinants of diarrhea among under-five children in Ethiopia: a systematic review and meta-analysis																			It is reviewed article		(duplicate 2 times)
Diarrhea disease among children under 5 years of age: a global systematic review																			Unrelated study area		(duplicate 2 times)
The epidemiology of diarrhea in children under 5 years of age in Mozambique																			Unrelatedtitle and abstract		(duplicate 2 times)
Diarrhoea in children under five years of age in South Africa (1997–2014)																			unrelated studyperiod	study period	(duplicate 2 times)
Diarrhea and associated factors among under five children in sub-Saharan Africa: evidence from demographic and health surveys of 34 sub-Saharan countries																			Ineligible study population		(duplicate 2 times)
Prevalence and risk factors of diarrhea morbidity among under-five children in India: A systematic review and meta-analysis																			Unrelated study area		(duplicate 2 times)
Global causes of diarrheal disease mortality in children< 5 years of age: a systematic review																			Unrelated study area		(duplicate 2 times)
Global burden of diarrheal diseases among children in developing countries: Incidence, etiology, and insights from new molecular diagnostic techniques																			Unrelated study area		(duplicate 2 times)
Prevalence of diarrhoeal pathogens among children under five years of age with and without diarrhoea in Guinea-Bissau																			full article not accessed		(duplicate 2 times)
Diarrhea management in children under five in sub-Saharan Africa: does the source of care matter? A Countdown analysis																			Unrelatedtitle and abstract		(duplicate 2 times)
Prevalence of diarrhoea, and associated risk factors, in children aged 0-5 years, at two hospitals in Umuahia, Abia, Nigeria																			Unrelatedtitle and abstract		(duplicate 2 times)
Global burden of childhood diarrhea and interventions																			Unrelated study area		(duplicate 2 times)
Quantifying risks and interventions that have affected the burden of diarrhoea among children younger than 5 years: an analysis of the Global Burden of Disease Study 2017																			Unrelated study area		(duplicate 2 times)
Treating diarrhoeal disease in children under five: the global picture																			Unrelated study area		(duplicate 2 times)
Diarrheal disease in rural Mozambique: Burden, risk factors and etiology of diarrheal disease among children aged 0–59 months seeking care at health facilities																			Unrelatedtitle and abstract		(duplicate 2 times)
Global disability-adjusted life-year estimates of long-term health burden and undernutrition attributable to diarrhoeal diseases in children younger than 5 years																			Unrelated study area		(duplicate 2 times)
Clean water, sanitation and under-five children diarrhea incidence: Empirical evidence from the South Africa’s General Household Survey																			Unrelatedtitle and abstract		(duplicate 2 times)
Factors associated with diarrhea in children under five years old in the state of Pernambuco, according to surveys conducted in 1997 and 2006																			Ineligible study period		(duplicate 2 times)
The burden and etiology of diarrheal illness in developing countries																			full article not accessed		(duplicate 2 times)
Risk factors of diarrhea in children under 5 years in Al-Mukalla, Yemen																			Unrelated study area		(duplicate 2 times)
Incidence and etiology of clinically-attended, antibiotic-treated diarrhea among children under five years of age in low-and middle-income countries: evidence from the Global Enteric Multicenter Study																			Unrelatedtitle and abstract		(duplicate 2 times)
Childhood diarrhoeal diseases in developing countries																			Unrelatedtitle and abstract		(duplicate 2 times)
Diarrhea Prevention Practice and Associated Factors among Caregivers of Under‐Five Children in Enemay District, Northwest Ethiopia																			Unrelatedtitle and abstract		(duplicate 2 times)
Risk correlates of diarrhea in children under 5 years of age in slums of Bankura, West Bengal																			Unrelated study area		(duplicate 2 times)
Prevalence of rotavirus among children under five years of age with diarrhea in Kaduna State, Nigeria																			Unrelatedtitle and abstract		(duplicate 2 times)
Reducing diarrhoea deaths in South Africa: costs and effects of scaling up essential interventions to prevent and treat diarrhoea in under-five children																			Unrelatedtitle and abstract		(duplicate 2 times)
Pooled prevalence and associated factors of diarrhea among under-five years children in East Africa: A multilevel logistic regression analysis																			It is reviewed article		(duplicate 2 times)
Diarrheal diseases																			Unrelatedtitle and abstract		(duplicate 2 times)
Rotavirus vaccination and the global burden of rotavirus diarrhea among children younger than 5 years																			Unrelatedtitle and abstract		(duplicate 2 times)
Temperature variability and occurrence of diarrhoea in children under five-years-old in Cape Town metropolitan sub-districts																			Unrelatedtitle and abstract		(duplicate 2 times)
Prevalence of diarrhea causing protozoan infections and associated risk factors in diarrheic under five children in Bahir Dar town, northwest Ethiopia: pediatric clinic based study																			Unrelatedtitle and abstract		(duplicate 2 times)
The effects of iron fortification and supplementation on the gut microbiome and diarrhea in infants and children: a review																			It is reviewed article		(duplicate 2 times)
Estimates of global, regional, and national morbidity, mortality, and aetiologies of diarrhoeal diseases: a systematic analysis for the Global Burden of Disease Study 2015																			It is reviewed article		(duplicate 2 times)
Socioeconomic factors associated with diarrhea among under-five children in Manado Coastal Area, Indonesia																			Unrelated study area		(duplicate 2 times)
Prevalence and determinants of Campylobacter infection among under five children with acute watery diarrhea in Mwanza, North Tanzania																			Unrelated topic		(duplicate 2 times)
Socio-demographic and environmental factors associated with diarrhoeal disease among children under five in India																			Unrelated study area		(duplicate 2 times)
Household water chlorination reduces incidence of diarrhea among under-five children in rural Ethiopia: a cluster randomized controlled trial																			Unrelatedtitle and abstract		(duplicate 2 times)
Burden of diarrhea in the eastern mediterranean region, 1990–2013: findings from the global burden of disease study 2013																			Unrelatedtitle and abstract		(duplicate 2 times)
The global problem of childhood diarrhoeal diseases: emerging strategies in prevention and management																			Unrelated study area		(duplicate 2 times)
Burden and aetiology of diarrhoeal disease in infants and young children in developing countries (the Global Enteric Multicenter Study, GEMS): a prospective, case-control study																			Unrelatedtitle and abstract		(duplicate 2 times)
The influence of the use of improved sanitation facilities and improved drinking-water sources on the diarrhea-associated deaths in children under 5 years																			Unrelatedtitle and abstract		(duplicate 2 times)
Estimates of the global, regional, and national morbidity, mortality, and aetiologies of diarrhoea in 195 countries: a systematic analysis for the Global Burden of Disease Study 2016																			It is reviewed article		(duplicate 2 times)
Microbial aetiology of acute diarrhoea in children under five years of age in Khartoum, Sudan																			Unrelatedtitle and abstract		(duplicate 2 times)
Enteric pathogens associated with gastroenteritis among children under 5 years in sub-Saharan Africa: a systematic review and meta-analysis																			Unrelated topic		(duplicate 2 times)
Global burden of childhood pneumonia and diarrhoea																			It is reviewed article		(duplicate 2 times)
Prevalence and health care–seeking behavior for childhood diarrheal disease in Bangladesh																			Unrelated study area		(duplicate 2 times)
The epidemiology of rotavirus disease in under-five-year-old children hospitalized with acute diarrhea in central Uganda, 2012-2013																			Unrelatedtitle and abstract		(duplicate 2 times)
Incidence of acute diarrhea-associated death among children< 5 years of age in Bangladesh, 2010–12																			studyarea and perion		(duplicate 2 times)
Occurrence of diarrhea and feeding practices among children below two years of age in southwestern Saudi Arabia																			Unrelated study area		(duplicate 2 times)
Cost of illness for childhood diarrhea in low-and middle-income countries: a systematic review of evidence and modelled estimates																			It is reviewed article		(duplicate 2 times)
Diarrhea in under five year-old children in Nepal: a spatiotemporal analysis based on demographic and health survey data																			study area		(duplicate 2 times)
Research Article (New England Journal of Medicine) Effect of human rotavirus vaccine on severe diarrhea in African infants																			Unrelatedtitle and abstract		(duplicate 2 times)
Trends of diarrhoeal diseases in children under five years in the War Memorial Hospital-Navrongo, Ghana: 2010-2013																			Ineligible study period		(duplicate 2 times)
Caregivers' knowledge, attitude and practice regarding diarrhoea in children under five years old in Sub-Saharan Africa: An integrative narrative review																			It is reviewed article		(duplicate 2 times)
Etiologies of diarrhea and drug susceptibility patterns of bacterial isolates among under-five year children in refugee camps in Gambella Region, Ethiopia: a case control study																			Unrelatedtitle and abstract		(duplicate 2 times)
Household-stored drinking water quality among households of under-five children with and without acute diarrhea in towns of Wegera District, in North Gondar, Northwest Ethiopia																			Unrelatedtitle and abstract		(duplicate 2 times)
Drivers of the reduction in childhood diarrhea mortality 1980-2015 and interventions to eliminate preventable diarrhea deaths by 2030																			Unrelatedtitle and abstract		(duplicate 2 times)
Prevalence of drinking or eating more than usual and associated factors during childhood diarrhea in East Africa: a multilevel analysis of recent demographic and health survey																			Unrelatedtitle and abstract		(duplicate 2 times)
Prevalence of diarrheal illness and healthcare-seeking behavior by age-group and sex among the population of Gaza strip: a community-based cross-sectional study																			Unrelatedtitle and abstract		(duplicate 2 times)
The burden of Cryptosporidium diarrheal disease among children< 24 months of age in moderate/high mortality regions of sub-Saharan Africa and South Asia, utilizing data from the Global Enteric Multicenter Study (GEMS)																			Unrelatedtitle and abstract		(duplicate 2 times)
Management of diarrhea in HIV-affected infants and children																			Unrelated topic		(duplicate 2 times)
A systematic review of the effect of rotavirus vaccination on diarrhea outcomes among children younger than 5 years																			Unrelated topic		(duplicate 2 times)
Characteristics of bacterial pathogens associated with acute diarrhea in children under 5 years of age: a hospital-based cross-sectional study																			Unrelated study area		(duplicate 2 times)
Daily zinc but not multivitamin supplementation reduces diarrhea and upper respiratory infections in Tanzanian infants: a randomized, double-blind, placebo-controlled clinical trial																			Unrelated topic		(duplicate 2 times)
Does health aid reduce infant and child mortality from diarrhoea in sub-Saharan Africa?																			Unrelated topic		(duplicate 2 times)
Mixed aetiology of diarrhoea in infants attending clinics in the north-west province of South Africa: potential for sub-optimal treatment																			Unrelated title and abstract		(duplicate 2 times)
Prevalence of Shigella, Salmonella and Cmpylobacter species and their susceptibility patters among under five children with diarrhea in Hawassa town, South Ethiopia																			Unrelatedtitle and abstract		(duplicate 2 times)
Diarrhea among children in developing countries																			Ineligible study period		(duplicate 2 times)
Variation in childhood diarrheal morbidity and mortality in Africa, 2000–2015																			Unrelatedtitle and abstract		(duplicate 2 times)
Water source and diarrhoeal disease risk in children under 5 years old in Cambodia: a prospective diary based study																			Unrelated study area		(duplicate 2 times)
Assessing comorbidity of diarrhea and acute respiratory infections in children under 5 years: evidence from Kenya’s demographic health survey 2014																			Unrelatedtitle and abstract		(duplicate 2 times)
The incidence, aetiology, and adverse clinical consequences of less severe diarrhoeal episodes among infants and children residing in low-income and middle-income countries: a 12-month case-control study as a follow-on to the Global Enteric Multicenter Study (GEMS)																			Unrelatedtitle and abstract		(duplicate 2 times)
Characteristics of diarrheagenic Escherichia coli among children under 5 years of age with acute diarrhea: a hospital based study																			Unrelatedtitle and abstract		(duplicate 2 times)
Epidemiology of acute diarrhea caused by rotavirus in sentinel surveillance sites of Vietnam, 2012–2015																			Unrelatedtitle and abstract		(duplicate 2 times)
Risk Factors of Infant Diarrhea and Under-five Children Diarrhea																			Unrelated study area		(duplicate 2 times)
Aetiology, epidemiology and clinical characteristics of acute moderate-to-severe diarrhoea in children under 5 years of age hospitalized in a referral paediatric hospital in Rabat, Morocco																			Unrelatedtitle and abstract		(duplicate 2 times)
Prevalence of rotavirus infection among children with acute diarrhoea after rotavirus vaccine introduction in Kenya, a hospital cross-sectional study																			Unrelatedtitle and abstract		(duplicate 2 times)
Prevalence and genetic diversity of enteric viruses in children with diarrhea in Ouagadougou, Burkina Faso																			Unrelatedtitle and abstract		(duplicate 2 times)
Determinants of diarrhea among young children under the age of five in Kenya, evidence from KDHS 2008-09																			Ineligible study period		(duplicate 2 times)
Prevalence of Shigella, Salmonella and Cmpylobacter species and their susceptibility patters among under five children with diarrhea in Hawassa Town, South Ethiopia																			Unrelatedtitle and abstract		(duplicate 2 times)
Effect of small-quantity lipid-based nutrient supplements on growth, psychomotor development, iron status, and morbidity among 6-to 12-mo-old infants in South Africa: a randomized controlled trial																			Unrelatedtitle and abstract		(duplicate 2 times)
Effectiveness of wash education to prevent diarrhea among children under five in a community of Patuakhali, Bangladesh																			Unrelated study area		(duplicate 2 times)
Household food sources and diarrhoea incidence in poor urban communities, Accra Ghana																			Ineligible population		(duplicate 2 times)
Rainfall variation and child health: effect of rainfall on diarrhea among under 5 children in Rwanda, 2010																			Ineligible study period		(duplicate 2 times)
The impact of Ethiopian community-based health extension program on diarrheal diseases among under-five children and factors associated with diarrheal diseases in the rural community of Kalu district, Northeast Ethiopia: a cross-sectional study																			Included		(duplicate 2 times)
Prevalence of acute diarrhea and water, sanitation, and hygiene (WASH) associated factors among children under five in Woldia Town, Amhara Region, northeastern Ethiopia																			Included		(duplicate 2 times)
Morbidity and Associated Factors of Diarrheal Diseases Among Under Five Children in Arba-Minch District, Southern Ethiopia, 2012																			Included		(duplicate 2 times)
Prevalence of acute diarrhea and associated factors among children under five in semi-urban areas of northeastern Ethiopia																			Included		(duplicate 2 times)
Predictors of Diarrhea Among Children Under the Age of Five Years in Ghana: Multivariate analysis of data from the 2014 Ghana Demographic and Health Survey																			Exclude( was priprint)		(duplicate 2 times)
Associations of WHO/UNICEF Joint Monitoring Program (JMP) Water, Sanitation and Hygiene (WASH) Service Ladder service levels and sociodemographic factors with diarrhoeal disease among children under 5 years in Bishoftu town, Ethiopia: a cross-sectional study																			Included		(duplicate 2 times)
Diarrhea Prevalence and Associated Factors among Children in Azezo Sub-City, Northwest Ethiopia: A Community-Based Cross-Sectional Study																			Included		(duplicate 2 times)
Environmental Factors Associated with Acute Diarrhea among Children Under Five Years of Age in Derashe District, Southern Ethiopia																			Included		(duplicate 2 times)
Prevalence and factors associated with diarrheal diseases among children below five years in selected slum settlements in Entebbe municipality, Wakiso district, Uganda																			Included		(duplicate 2 times)
Unimproved water and sanitation contributes to childhood diarrhoea during the war in Tigray, Ethiopia: a community based assessment																			Included		(duplicate 2 times)
Prevalence of diarrhoea and risk factors among children under five years old in Mbour, Senegal: a cross-sectional study																			Included		(duplicate 2 times)
Prevalence of diarrhoea and associated risk factors among children under five years old in Pader District, northern Uganda																			Included		(duplicate 2 times)
Association of drinking water and environmental sanitation with diarrhea among under-five children: Evidence from Kersa demographic and health surveillance site, eastern Ethiopia																			Included		(duplicate 2 times)
Prevalence of diarrheal disease and associated factors among under-five children in flood-prone settlements of Northwest Ethiopia: A cross-sectional community-based study																			Included		(duplicate 2 times)
Environmental factors affecting childhood diarrheal disease among under-five children in Jamma district, South Wello zone, Northeast Ethiopia																			Included		(duplicate 2 times)
Child feeding practices and diarrheal disease among children less than two years of age of the nomadic people in Hadaleala District, Afar Region, Northeast Ethiopia																			Included		(duplicate 2 times)
Prevalence of Diarrhea, Intestinal Parasites, and Associated Factors Among Under-Five Children in Dabat District, Northwest Ethiopia: Multicenter Cross-sectional Study																			Included
Prevalence and determinants of acute diarrhea among children younger than five years old in Jabithennan District, Northwest Ethiopia, 2014																			Included
Risk factors of diarrhoeal disease in under-five children among health extension model and non-model families in Sheko district rural community, Southwest Ethiopia: comparative cross-sectional study																			Included
Determinants of childhood diarrhea among underfive children in Benishangul Gumuz Regional State, North West Ethiopia																			Included
Improved Water and Waste Management Practices Reduce Diarrhea Risk in Children under Age Five in Rural Tanzania: A Community-Based, Cross-Sectional Analysis																			Included
Socioeconomic factors associated with diarrheal diseases among under-five children of the nomadic population in northeast Ethiopia																			Included
Prevalence of Diarrhoea and Associated Factors among Under-Five Children in Jigjiga District, Somali Region, Eastern Ethiopia																			Included
Prevalence and Determinants of Diarrhea among Under-Five Children in Benna Tsemay District, South Omo Zone, Southern Ethiopia: A Community-Based Cross-Sectional Study in Pastoralist and Agropastoralist Context																			Included
Correlates of diarrhoea among children below the age of 5 years in Sudan																			Included
Risk factors for diarrhoea and malnutrition among children under the age of 5 years in the Tigray Region of Northern Ethiopia																			Included
Household Factors of Foodborne Diarrhea in Children under Five in Two Districts of Maputo, Mozambique																			Included
Spatial pattern and determinants of diarrhoea morbidity among under-five-aged children in Lagos State, Nigeria																			Included
Determinants of childhood diarrhea in Medebay Zana District, Northwest Tigray, Ethiopia: a community based unmatched caseâ€“control study																			Included
Childhood Diarrhea Determinants in Sub-Saharan Africa: A Cross Sectional Study of Tiko-Cameroon																			Included
Prevalence of diarrhea and associated risk factors among children under-five years of age in Eastern Ethiopia: A cross-sectional study																			Included
Prevalence of diarrheal diseases and associated factors among under-five children in Dale District, Sidama zone, Southern Ethiopia: a cross-sectional study																			Included
Associations Between Improved Water Supply and Sanitation Usage and Childhood Diarrhea in Ethiopia: An Analysis of the 2016 Demographic and Health Survey																			Included
Prevalence and Determinants of Diarrheal Diseases among Under-Five Children in Horo Guduru Wollega Zone, Oromia Region, Western Ethiopia: A Community-Based Cross-Sectional Study																			Included
Prevalence of diarrhea and associated factors among under-five children in Bahir Dar city, Northwest Ethiopia, 2016: a cross-sectional study																			Included
Diarrhoea prevalence in children under five years of age in rural Burundi: an assessment of social and behavioural factors at the household level																			Included
Spatial Distributions of Diarrheal Cases in Relation to Housing Conditions in Informal Settlements: A Cross‑Sectional Study in Abidjan, Côte d’Ivoire																			Included
Sanitation and hygiene practices in relation to childhood diarrhoea prevalence: The case of households with children under-five years in Ghana																			Included
Prevalence and predictors of diarrhea among children under five in Ghana																			Exclude( was priprint)	published in 2024)
Maternal and Child Level Factors Associated with Childhood (0-23 months) Diarrhoea in Ghana: A Pooled Analysis of National Representative Dataset																			Included
Experience and Future Perceived Risk of Floods and Diarrheal Disease in Urban Poor Communities in Accra, Ghana																			Included
Factors associated with diarrhoea and acute respiratory infection in children under-5 years old in Ghana: an analysis of a national cross-sectional survey																			Included
Exploring spatial dependencies in the prevalence of childhood diarrhea in Mozambique using global and local measures of spatial autocorrelation																			Included
Factors influencing diarrheal prevalence among children under five years in Mathare Informal Settlement, Nairobi, Kenya																			Included
Analysis of Regional Variations in Influence of Household and Environmental Characteristics on Prevalence of Diarrhoea among Under-Five Children in Nigeria																			Included
Prevalence of diarrhea and its associated risk factors in children aged 1–60 months at Aba, South East Nigeria																			Included
Improving Water, Sanitation and Hygiene Practices,and Housing Quality to Prevent Diarrhea among Under-Five Children in Nigeria																			Included
Diarrhoeal prevalence and handwashing practices of children attending early childhood development centres in KwaZulu-Natal, South Africa																			Included
PREVALENCE AND FACTORS ASSOCIATED WITH DIARRHEA AMONG CHILDREN LESS THAN FIVE YEARS OLD IN KABAROLE DISTRICT, UGANDA																			Included
Diarrhoeal Disease in Relation to Possible Household Risk Factors in South African Villages																			Included
Association between Sociodemographic Factors and Diarrhea in Children Under 5 Years in Rwanda																			Included
Association between WASH-Related Behaviors and Knowledge with Childhood Diarrhea in Tanzania																			Included
Hygiene Practices, Water Supply, Sanitation, and Childhood Diarrhoea in Resource-Poor Settings of Rural Central Tanzania:A Mixed-Method Study																			Included
Water, sanitation and hygiene risk factors associated with diarrhoea morbidity in a rural community of Enugu, South East Nigeria																			Included		(duplicate 2 times
Prevalence and risk factors of diarrheal diseases in Sierra Leone, 2019: a cross-sectional study																			Included
Determinants of co-occurrences of diarrhea and fever among children under five years of age in South Sudan																			Included		(duplicate 2 times)
Water, sanitation, and hygiene access in Senegal and its impact on the occurrence of diarrhea in children under 5 years old																			Included		(duplicate 2 times)
Risk factors of diarrhea of children under five in Malawi: based on Malawi Demographic and Health Survey 2015–2016																			Included		(duplicate 2 times)
The socio-economic difference in the prevalence and treatment of diarrheal disease in children under five years across the geo-political zones in Nigeria																			Included		(duplicate 2 times)
Prevalence of Diarrhea and Association with Socio-Demographic Factors among Children Under Five in Mayo Camp-Khartoum State Sudan																			Included		(duplicate 2 times)
FACTORS ASSOCIATED WITH DIARRHEA AMONG CHILDREN LESS THAN 5 YEARS OLD IN SUDAN:A SECONDARY ANALYSIS OF SUDAN MULTIPLE INDICATOR CLUSTER SURVEY 2014																			Included		(duplicate 2 times)
Incidence of Acute Watery Diarrhea among Internally Displaced People in Burhakaba Camps, Bay Region, Somalia																			Included		(duplicate 2 times)
Diarrhoea Prevalence in Under Five Children in Two Urban Populations Setting of Ndola, Zambia: An Assessment of Knowledge and Attitude at the Household Level																			Included		(duplicate 2 times)
An Empirical Analysis of the Effects of Household Demographics on Diarrhea Morbidity in Children Aged 0 to 48 Months in Namibia																			Included		(duplicate 2 times)
Examination of the Cameroon DHS data to investigate how water access and sanitation services are related to diarrhea and nutrition among infants and toddlers in rural households																			Included		(duplicate 2 times)
Antibiotic use among children under five years with diarrhea in rural communities of Gulu, northern Uganda: a cross-sectional study																			Included		(duplicate 2 times)
Diarrhea and its Determinants in Under-five Children in Chad Republic																			Included		(duplicate 2 times)
RISK FACTORS FOR ACUTE WATERY DIARRHEA AMONG THE UNDER FIVE IN BENTIU PROTECTION OF CIVILIAN’S SITE, UNITY STATE, SOUTH SUDAN.																			Included		(duplicate 2 times)
Molecular epidemiology of Rotavirus causing diarrhea among children less than five years of age visiting national level children hospitals, Nepal																			unrelated topics		(duplicate 2 times)
Breastfeeding in a global context: epidemiology, impact, and future directions																			Unrelated topic		(duplicate 2 times)
Prevalence of Clostridium difficile infections among Kenyan children with diarrhea																			Unrelated topic		(duplicate 2 times)
Effectiveness of a community-based water, sanitation, and hygiene (WASH) intervention in reduction of diarrhoea among under-five children: Evidence from a repeated cross-sectional study (2007–2015) in rural Bangladesh																			Unrelated study area		(duplicate 2 times)
Community-acquired infectious diarrhoea in children under 5 years of age in Dakar, Senegal																			fullarticle not accessed
Incidence of clinical malaria, acute respiratory illness, and diarrhoea in children in southern Malawi: a prospective cohort study																			fullarticle not accessed
Aeromonas-associated diarrhea in children under 5 years: the GEMS experience																			Unrelated study area
Pooled prevalence and associated factors of chronic undernutrition among under-five children in East Africa: a multilevel analysis																			Unrelated topic
Nutritional status of children under five years of age in Shire Indaselassie, North Ethiopia: Examining the prevalence and risk factors																			Unrelated topic
The role of maternal breast milk in preventing infantile diarrhea in the developing world																			Unrelated study area
Persistent diarrhoea: current knowledge and novel concepts																			Unrelated study area
A meta-analysis assessing diarrhea and pneumonia in HIV-exposed uninfected compared with HIV-unexposed uninfected infants and children																			Unrelated topic
Exclusive breastfeeding, diarrhoeal morbidity and all-cause mortality in infants of HIV-infected and HIV uninfected mothers: an intervention cohort study in KwaZulu Natal, South Africa																			Unrelatedtitle and abstract
Iron fortification adversely affects the gut microbiome, increases pathogen abundance and induces intestinal inflammation in Kenyan infants																			Ineligible population
Diarrhoea and suboptimal feeding practices in Nigeria: evidence from the national household surveys																			Unrelatedtitle and abstract
Risk factors for diarrhea in children under five years of age residing in peri-urban communities in Cochabamba, Bolivia																			Unrelated study area
Estimating diarrheal illness and deaths attributable to Shigellae and enterotoxigenic Escherichia coli among older children, adolescents, and adults in South Asia and Africa																			Unrelatedtitle and abstract
Prevalence and genotypes of group A rotavirus among outpatient children under five years old with diarrhea in Beijing, China, 2011–2016																			Unrelated study area
Iron-containing micronutrient powders modify the effect of oral antibiotics on the infant gut microbiome and increase post-antibiotic diarrhoea risk: a controlled study in Kenya																			Unrelated topic
Estimated reductions in hospitalizations and deaths from childhood diarrhea following implementation of rotavirus vaccination in Africa																			Unrelated topic
Prevalence of Enterobius vermicularis amongst kindergartens and preschool children in Mazandaran Province, North of Iran																			Unrelated topic
Molecular epidemiology of enteric viruses and genotyping of rotavirus A, adenovirus and astrovirus among children under 5 years old in Gabon																			Unrelated topic
Epidemiology, seasonality and factors associated with rotavirus infection among children with moderate-to-severe diarrhea in rural western Kenya, 2008–2012: the Global Enteric Multicenter Study (GEMS)																			Unrelated topic
Assessment of prevalence and factors associated with malnutrition among under-five children in Debre Berhan town, Ethiopia																			Unrelatedtitle and abstract
Water, sanitation, and hygiene risk factors of acute diarrhea among children under five years in the Gaza Strip																			Unrelated study area
Enteric pathogens and associated risk factors among under-five children with and without diarrhea in Wegera District, Northwestern Ethiopia																			Unrelatedtitle and abstract
Understanding the challenges of improving sanitation and hygiene outcomes in a community based intervention: A cross-sectional study in rural Tanzania																			Unrelated topic
Drinking water and sanitation facility in India and its linkages with diarrhoea among children under five: evidences from recent data																			Unrelated study area
Eco-social and behavioural determinants of diarrhoea in under-five children of Nepal: a framework analysis of the existing literature																			It is reviewed article
Prevalence and characters of Entamoeba histolytica infection in Saudi infants and children admitted with diarrhea at 2 main hospitals at South Jeddah: a re-emerging serious infection with unusual presentation																			Unrelated topic
Prevalence and health outcomes of functional gastrointestinal symptoms in infants from birth to 12 months of age																			Unrelated topic
Community prevalence of fever and relationship with malaria among infants and children in low-resource areas																			Unrelated topic
Prevalence and determinants of severity levels of anemia among children aged 6–59 months in sub-Saharan Africa: A multilevel ordinal logistic regression analysis																			Unrelated topic
Prevention and control of childhood pneumonia and diarrhea																			full article not accessed
Global burden and trends of rotavirus infection-associated deaths from 1990 to 2019: an observational trend study																			Unrelated topic
The aetiology of diarrhoea, pneumonia and respiratory colonization of HIV-exposed infants randomized to breast-or formula-feeding																			Ineligible population
Infant feeding practices and diarrhoea in sub-Saharan African countries with high diarrhoea mortality																			Ineligible population
Water, sanitation and hygiene (WaSH) practices and diarrhoea prevalence among children under five years in a tribal setting in Palghar, Maharashtra, India																			Unrelated study area
Vitamin D deficiency is not associated with growth or the incidence of common morbidities among Tanzanian infants																			Unrelated topic
Determinates of childhood pneumonia and diarrhea with special emphasis to exclusive breastfeeding in north Achefer district, northwest Ethiopia: a case control study																			outcome variable did not meet inclusion criteria
The prevalence of Hymenolepis nana among preschool children of displacement communities in Khartoum state, Sudan: a cross-sectional study																			Unrelated topic
The incidence of stunting, the frequency/duration of diarrhea and Acute Respiratory Infection in toddlers																			Unrelated topic
Norovirus epidemiology in Africa: a review																			Unrelated topic
Prevalence of vitamin A deficiency among preschool children in Ethiopia: A systematic review and meta‐analysis																			Unrelated topic
Examination of the Cameroon DHS data to investigate how water access and sanitation services are related to diarrhea and nutrition among infants and toddlers in rural households																			full information isnot accessed
Prevalence, Risk Factors, and Antimicrobial Resistance Profiles of Thermophilic Campylobacter Species in Humans and Animals in Sub‐Saharan Africa: A Systematic Review																			Unrelated topic
Effect of iron fortification on malaria incidence in infants and young children in Ghana: a randomized trial																			Unrelated topic
Piped water supply interruptions and acute diarrhea among under-five children in Addis Ababa slums, Ethiopia: A matched case-control study																			full information isnot accessed
Etiology of diarrhea in Bangladeshi infants in the first year of life analyzed using molecular methods																			Unrelated study area
Factors associated with nutritional status of infants and young children in Somali Region, Ethiopia: a cross-sectional study																			Unrelated topic
Health care seeking for childhood diarrhea in developing countries: evidence from seven sites in Africa and Asia																			Unrelated study area
Prevalence of Escherichia coli O157: H7 and associated factors in under-five children in Eastern Ethiopia																			Unrelatedtitle and abstract
Zinc supplementation in young children: A review of the literature focusing on diarrhoea prevention and treatment																			Unrelated topic
WHO consultation on ETEC and Shigella burden of disease, Geneva, 6–7th April 2017: Meeting report																			Unrelated topic
Diarrhea, stimulation and growth predict neurodevelopment in young North Indian children																			Unrelated study area
Prevalence and determinants of undernutrition among under-five children residing in urban slums and rural area, Maharashtra, India: a community-based cross-sectional study																			Unrelated study area
Prevalence of anaemia and associated factors among children below five years of age in Cape Verde, West Africa																			Unrelated topic
Influence of Water, Sanitation, and Hygiene Practices on Common Infections among Under‐Five Children in Longido and Monduli Districts of Arusha, Tanzania																			Unrelated topic
A study on the relationship between nutritional status and prevalence of pneumonia and diarrhoea among preschool children in Kushtia																			Unrelated topic
Trends and risk factors for childhood diarrhea in sub-Saharan countries (1990–2013): assessing the neighborhood inequalities																			Ineligible study period
Prevalence of iron and zinc deficiencies among preschool children ages 3 to 5 y in Vhembe district, Limpopo province, South Africa																			Unrelated topic
The most important recommended times of hand washing with soap and water in preventing the occurrence of acute diarrhea among children under five years of age in slums of Addis Ababa, Ethiopia																			Unrelatedtitle and abstract
Effect of household-based drinking water chlorination on diarrhoea among children under five in Orissa, India: a double-blind randomised placebo-controlled trial																			Unrelated study area
Prevalence And Determinants Of Diarrhea And Acute Respiratory Infection Among Children Under Five In West Africa: Evidence From The Demographic And Health Survey																			Ineligible study period
Knowledge, perception, and management skills of mothers with under-five children about diarrhoeal disease in indigenous and resettlement communities in Assosa District, Western Ethiopia																			Unrelatedtitle and abstract
Comparison of the estimated cost-effectiveness of preventive and therapeutic zinc supplementation strategies for reducing child morbidity and mortality in sub-Saharan Africa																			Unrelated topic
Mapping exclusive breastfeeding in Africa between 2000 and 2017																			Unrelated topic
Diarrhoea deaths and disability-adjusted life years attributable to suboptimal breastfeeding practices in Nigeria: findings from the global burden of disease study 2016																			Unrelated topic
Diarrhea prevalence and child growth faltering are associated with subsequent adverse child developmental outcomes in Bangladesh (CHoBI7 Program)																			Unrelated study area
Chronic health consequences of acute enteric infections in the developing world																			Unrelated topic
Prevalence and associated factors of malnutrition among children under-five years in Sindh, Pakistan: a cross-sectional study																			Unrelated study area
Morbidity, mortality, and long-term consequences associated with diarrhoea from Cryptosporidium infection in children younger than 5 years: a meta-analyses study																			Unrelated topic
The new Rome IV criteria for functional gastrointestinal disorders in infants and toddlers																			Unrelated topic
Prevalence of pediatric functional gastrointestinal disorders utilizing the Rome IV criteria																			Unrelated topic
Can Giardia lamblia infection lower the risk of acute diarrhea among preschool children?																			Unrelated topic
Morbidity and mortality due to shigella and enterotoxigenic Escherichia coli diarrhoea: the Global Burden of Disease Study 1990–2016																			Unrelated study area
Diarrhea Prevalence in East Java, Indonesia: Does Access to Sanitation and Health Behavior Ecologically Related?																			Unrelated study area
Prevalence, phylogeny, and antimicrobial resistance of Escherichia coli pathotypes isolated from children less than 5 years old with community acquired-diarrhea in Upper Egypt																			Unrelated topic
Global nutrition epidemiology and trends																			Unrelated topic
Exclusive breast feeding in early infancy reduces the risk of inpatient admission for diarrhea and suspected pneumonia in rural Vietnam: a prospective cohort study																			Unrelated study area
Cryptosporidium and Giardia in Africa: current and future challenges																			Unrelated topic
Molecular prevalence of intestinal parasites infections in children with diarrhea in Franceville, Southeast of Gabon																			Unrelated topic
Burden of diarrhea and antibiotic use among children in low-resource settings preventable by Shigella vaccination: A simulation study																			titleandabstract
Enteric bacterial pathogens in children with diarrhea in Niger: diversity and antimicrobial resistance																			Unrelated topic
Role of the gut microbiota of children in diarrhea due to the protozoan parasite Entamoeba histolytica																			titleandabstract
Prevalence of malnutrition and associated factors among children age 6–59 months at lalibela town administration, North WolloZone, Anrs, Northern Ethiopia																			Unrelated topic
Evidence of rotavirus vaccine impact in sub-Saharan Africa: Systematic review and meta-analysis																			Unrelated topic
Diarrhea and health inequity among Indigenous children in Brazil: results from the First National Survey of Indigenous People’s Health and Nutrition																			Unrelated study area
Water, sanitation, and hygiene as a priority intervention for stunting in under-five children in northwest Ethiopia: a community-based cross-sectional study																			Unrelated topic
Anti-rotavirus protein reduces stool output in infants with diarrhea: a randomized placebo-controlled trial																			Unrelatedtitle and abstract
Vaccines for the prevention of diarrhea due to cholera, shigella, ETEC and rotavirus																			Unrelatedtitle and abstract
Epidemiological aspects of rotavirus and adenovirus in hospitalized children with diarrhea: a 5-year survey in Beijing																			Unrelated study area
Resistance pattern and maternal knowledge, attitude and practices of suspected Diarrheagenic Escherichia coli among children under 5 years of age in Addis Ababa, Ethiopia: cross sectional study																			Unrelatedtitle and abstract
Effect of household water treatment with chlorine on diarrhea among children under the age of five years in rural areas of Dire Dawa, eastern Ethiopia: a cluster randomized controlled trial																			Unrelatedtitle and abstract
Effect of pentavalent rotavirus vaccine introduction on hospital admissions for diarrhoea and rotavirus in children in Rwanda: a time-series analysis																			Unrelatedtitle and abstract
Prevalence of pneumonia and its associated factors among under-five children in East Africa: a systematic review and meta-analysis																			Unrelated topic
Community-acquired diarrhea among children and adults in urban settings in Senegal: clinical, epidemiological and microbiological aspects																			Ineligible population
Role of exclusive breastfeeding in preventing diarrhea																			Unrelated study area
Impact of HIV exposure on health outcomes in HIV-negative infants born to HIV-positive mothers in Sub-Saharan Africa																			Unrelated topic
Frequency of five Escherichia Coli pathotypes in Iranian adults and children with acute diarrhea																			Unrelated topic
Virulence of invasive Salmonella Typhimurium ST313 in animal models of infection																			Unrelated topic
Sensitivity and predictive value of dysentery in diagnosing shigellosis among under five children in Zambia																			Unrelated topic
Cryptosporidium infection in rural Gambian children: epidemiology and risk factors																			Unrelated topic
Norovirus prevalence and estimated viral load in symptomatic and asymptomatic children from rural communities of Vhembe district, South Africa																			Unrelated topic
Burden of disease from inadequate water, sanitation and hygiene in low‐and middle‐income settings: a retrospective analysis of data from 145 countries																			Unrelated topic
Trends in reported antibiotic use among children under 5 years of age with fever, diarrhoea, or cough with fast or difficult breathing across low-income and middle-income countries in 2005–17: a systematic analysis of 132 national surveys from 73 countries																			Unrelated topic
Evidence from 2016 Ethiopian demographic and health survey data: maternal practice in managing childhood diarrhea at home																			Unrelatedtitle and abstract
Exploring the complex relationship between women’s sanitation practices and household diarrhea in the slums of Nairobi: a cross-sectional study																			Ineligible population
Correlates of diarrhea and stunting among under-five children in Ruvuma, Tanzania; a hospital-based cross-sectional study																			Unrelatedtitle and abstract
Vitamin-D deficiency predicts infections in young north Indian children: A secondary data analysis																			Unrelated topic
Deconstructing the differences: a comparison of GBD 2010 and CHERG’s approach to estimating the mortality burden of diarrhea, pneumonia, and their etiologies																			Unrelated topic
Prevalence of multi drug resistant enteropathogenic and enteroinvasive Escherichia coli isolated from children with and without diarrhea in Northeast Indian population																			Unrelated topic
A community-based randomized double blind controlled trial of Lactobacillus paracasei and Bifidobacterium lactis on reducing risk for diarrhea and fever in preschool children in an urban slum in India																			Unrelated study area
A study to evaluate the acceptability, feasibility and impact of packaged interventions (“Diarrhea Pack”) for prevention and treatment of childhood diarrhea in rural Pakistan																			Unrelated study area
Reducing anaemia in low income countries: control of infection is essential																			Unrelated topic
Enteric fever burden in North Jakarta, Indonesia: a prospective, community-based study																			Unrelated study area
Determinants of acute respiratory infection among under-five children in rural Ethiopia																			Unrelated topic
The impact of drinking water quality and sanitation on child health: Evidence from rural Ethiopia																			Unrelatedtitle and abstract
Meeting Report: WHO Workshop on modelling global mortality and aetiology estimates of enteric pathogens in children under five. Cape Town, 28–29th November 2018																			Unrelated study area
Developing a contextually appropriate integrated hygiene intervention to achieve sustained reductions in diarrheal diseases																			Unrelatedtitle and abstract
Prevalence and risk factors for under nutrition among children under five at Haramaya district, Eastern Ethiopia																			Unrelated topic
Association between childhood diarrhoeal incidence and climatic factors in urban and rural settings in the health district of Mbour, Senegal																			Unrelatedtitle and abstract
Infectious morbidity of breastfed, HIV-exposed uninfected infants under conditions of universal antiretroviral therapy in South Africa: a prospective cohort study																			Unrelated topic
A study on selected behavioral factors of mothers influencing acute diarrhoea in under-five children in a rural part of Kerala, India																			Unrelated study area
Diarrhoeal disease in relation to possible household risk factors in South African villages																			Unrelatedtitle and abstract
Surveillance of diarrheagenic Escherichia coli strains isolated from diarrhea cases from children, adults and elderly at Northwest of Mexico																			Unrelatedtitle and abstract
Prevalence and determinants of undernutrition among children under 5-year-old in rural areas: A cross-sectional survey in North Sudan																			Unrelated topic
Diarrhoeal disease and subsequent risk of death in infants and children residing in low-income and middle-income countries: analysis of the GEMS case-control study and 12-month GEMS-1A follow-on study																			Unrelatedtitle and abstract
Micronutrient supplementation and fortification interventions on health and development outcomes among children under-five in low-and middle-income countries: a systematic review and meta-analysis																			Unrelated topic
Bangladesh: a success case in combating childhood diarrhoea																			Unrelated study area
Probiotics and the prevention of antibiotic-associated diarrhea in infants and children																			full text not accessed
Bifidobacterium longum subsp infantis CECT7210-supplemented formula reduces diarrhea in healthy infants: a randomized controlled trial																			Unrelatedtitle and abstract
Factors associated with diarrhea and acute respiratory infection in children under two years of age in rural Bangladesh																			Unrelated study area
Water, sanitation and hygiene (WASH) in sub-Saharan Africa and associations with undernutrition, and governance in children under five years of age: a systematic review																			Unrelated topic
Use of quantitative molecular diagnostic methods to identify causes of diarrhoea in children: a reanalysis of the GEMS case-control study																			Unrelatedtitle and abstract
Burden of enterotoxigenic Escherichia coli and shigella non-fatal diarrhoeal infections in 79 low-income and lower middle-income countries: a modelling analysis																			Unrelated topic
Prevalence of Cryptosporidium infection and related risk factors in children in Awo and Iragberi, Nigeria																			Unrelated topic
Cost-effectiveness of peer counselling for the promotion of exclusive breastfeeding in Uganda																			Unrelated topic
Prevalence of enterotoxigenic escherichia coli among children under five years in siaya county, western Kenya																			Unrelated topic
Preparing for the scale-up of rotavirus vaccine introduction in Africa: establishing surveillance platforms to monitor disease burden and vaccine impact																			Unrelated topic
Prebiotic galacto-oligosaccharides mitigate the adverse effects of iron fortification on the gut microbiome: a randomised controlled study in Kenyan infants																			Unrelated topic
Diarrhea in young children from low-income countries leads to large-scale alterations in intestinal microbiota composition																			Unrelatedtitle and abstract
Pathogen-specific burden of outpatient diarrhea in infants in Nepal: a multisite prospective case-control study																			Unrelatedtitle and abstract
Prevalence, patterns, and predictors of diarrhea: a spatial-temporal comprehensive evaluation in India																			Unrelated study area
Heterogeneity in enterotoxigenic Escherichia coli and shigella infections in children under 5 years of age from 11 African countries: a subnational approach quantifying risk, mortality, morbidity, and stunting																			Unrelated topic
Prevalence of functional gastrointestinal disorders in infants and toddlers																			Unrelated topic
Viral and bacterial etiology of acute diarrhea among children under 5 years of age in Wuhan, China																			Unrelated study area
Prevalence and factors associated with intestinal parasites among under-five children attending Woreta Health Center, Northwest Ethiopia																			Unrelated study area
Malnutrition and gut microbiota in children																			Unrelated study area
Astrovirus infection and diarrhea in 8 countries																			Unrelated study area
Effects of improved sanitation on diarrheal reduction for children under five in Idiofa, DR Congo: a cluster randomized trial																			Unrelatedtitle and abstract
The epidemiology and aetiology of diarrhoeal disease in infancy in southern Vietnam: a birth cohort study																			Unrelated study area
Rotaviruses: From pathogenesis to disease control—A critical review																			Unrelated topic
Effectiveness of monovalent human rotavirus vaccine against admission to hospital for acute rotavirus diarrhoea in South African children: a case-control study																			Unrelatedtitle and abstract
Baseline burden of rotavirus disease in Sudan to monitor the impact of vaccination																			Unrelated topic
Prevalence, determinants and health care-seeking behavior of childhood acute respiratory tract infections in Bangladesh																			Unrelated study area
Net benefit and cost-effectiveness of universal iron-containing multiple micronutrient powders for young children in 78 countries: a microsimulation study																			Unrelated topic
Pathogen-specific burdens of community diarrhoea in developing countries: a multisite birth cohort study (MAL-ED)																			Unrelated topic
Epidemiological trends of five common diarrhea-associated enteric viruses pre-and post-rotavirus vaccine introduction in coastal Kenya																			Unrelated topic
Impact of rotavirus vaccine on childhood diarrheal hospitalization after introduction into the South African public immunization program																			Unrelated topic
Human rotavirus genotypes causing acute watery diarrhea among under-five children in Benin City, Nigeria																			Unrelatedtitle and abstract
Evaluation of water, sanitation, and hygiene, behavioral aspects, household state for the diarrhea prevalence among students in the valley of sinabung volcano, North Sumatera, Indonesia																			Unrelated study area
Recent advances in understanding the long-term sequelae of childhood infectious diarrhea																			Unrelatedtitle and abstract
Prevalence of malnutrition and associated factors among children aged 6–59 months at Hidabu Abote District, North Shewa, Oromia Regional State																			Unrelated topic
Epidemiology of travellers’ diarrhea																			Ineligible population
Prevalence of pneumonia and factors associated among children 2-59 months old in Wondo Genet district, Sidama zone, SNNPR, Ethiopia																			Unrelated topic
Knowledge Regarding Diarrhea Among The Mothers Of Under Five Children																			Unrelatedtitle and abstract
Risk factors for undernutrition and diarrhea prevalence in an urban slum in Indonesia: Focus on water, sanitation, and hygiene																			Unrelated study area
Prevalence of Cryptosporidium parvum/hominis, Entamoeba histolytica and Giardia lamblia among young children with and without diarrhea in Dar es Salaam, Tanzania																			Unrelated topic
Determinants of diarrhea in children under the age of five in Afghanistan: a secondary analysis of the Afghanistan Demographic and Health Survey 2015																			Unrelated study area
Evaluation of intussusception after monovalent rotavirus vaccination in Africa																			Unrelated topic
The syndemics of childhood diarrhoea: a biosocial perspective on efforts to combat global inequities in diarrhoea-related morbidity and mortality																			Unrelatedtitle and abstract
Exposure to outdoor particles (PM2. 5) and associated child morbidity and mortality in socially deprived neighborhoods of Nairobi, Kenya																			Unrelated topic
Pathogens associated with linear growth faltering in children with diarrhea and impact of antibiotic treatment: the Global Enteric Multicenter Study																			Unrelated study area
Aetiology and incidence of diarrhoea requiring hospitalisation in children under 5 years of age in 28 low-income and middle-income countries: findings from the Global Pediatric Diarrhea																			Unrelated study area
Vitamin D supplementation for preventing infections in children under five years of age																			Unrelated topic
A study on association between breastfeeding and its protective role against diarrhoea in under five children in a rural block of West Bengal, India																			Unrelated study area
Prevalence, seasonal variation, and antibiotic resistance pattern of enteric bacterial pathogens among hospitalized diarrheic children in suburban regions of central Kenya																			Unrelated topic
Effectiveness of micronutrient powders (MNP) in women and children																			Unrelated topic
A study of the prevalence of diarrhoeagenic Escherichia coli in children from Gwagwalada, Federal Capital Territory, Nigeria																			Unrelatedtitle and abstract
Harmful practices in the management of childhood diarrhea in low-and middle-income countries: a systematic review																			It is reviewed article
Risk factors of rotavirus diarrhea in hospitalized children in Sanglah Hospital, Denpasar: a prospective cohort study																			Unrelated study area
Incidence of rotavirus gastroenteritis by age in African, Asian and European children: relevance for timing of rotavirus vaccination																			Unrelated topic
Prevalence and determinants of acute lower respiratory infections among children under-five years in sub–Saharan Africa: evidence from demographic and health surveys																			Unrelated topic
Prevalence and associated factors to rotavirus infection in children less than 5 years in Enugu State, Nigeria																			Unrelated topic
Etiology of childhood diarrhea after rotavirus vaccine introduction: a prospective, population-based study in Nicaragua																			Unrelated study area
Factors associated with diarrhoea among infants with low-birth-weight history in Indonesia																			Unrelated study area
Stunting and severe stunting among children under-5 years in Nigeria: A multilevel analysis																			Unrelated topic
Intussusception incidence rates in 9 Zambian hospitals, 2007–2011: prerotavirus vaccine introduction																			Unrelated topic
Risk factors associated with malnutrition among children under-five years in sub-Saharan African countries: a scoping review																			Unrelated topic
Effect of co-trimoxazole prophylaxis on morbidity and mortality of HIV-exposed, HIV-uninfected infants in South Africa: a randomised controlled, non-inferiority trial																			Unrelated topic
Agroecology influences Salmonella food contamination with high exposure risk among children in Karamoja sub-region: A high diarrhoea prevalent locality in Uganda																			Unrelated topic
Estimating The Seasonally Varying Effect of Climatic Factors On The District-Level Incidence of Acute Watery Diarrhea Among Under-Five Children of Iran, 2014-2018: A Bayesian Hierarchical Spatiotemporal Model																			Unrelated study area
Water, sanitation, hygiene and enteric infections in children																			Unrelated topic
Vitamin A supplementation for the prevention of morbidity and mortality in infants one to six months of age																			Unrelated topic
The epidemiology of global micronutrient deficiencies																			Unrelated topic
Prevalence of rotavirus and adenovirus associated with diarrhea among displaced communities in Khartoum, Sudan																			Unrelated topic
The management of the faeces passed by under five children: an exploratory, cross-sectional research in an urban community in Southwest Nigeria																			Unrelated topic
Prevalence of undernutrition among tribal preschool children in Wayanad district of Kerala																			Unrelated topic
Undernutrition among children under five in the Bandja village of Cameroon, Africa																			Unrelated topic
Prevalence of intestinal parasitic infections in children under the age of 5 years attending the Debre Birhan referral hospital, North Shoa, Ethiopia																			Unrelated topic
Norovirus Genetic Diversity in Children under Five Years Old with Acute Diarrhea in Mozambique (2014–2015)																			Unrelated topic
Cost-effectiveness of rotavirus vaccination in Ghana: examining impacts from 2012 to 2031																			Unrelated topic
Experiences with rotavirus vaccines: can we improve rotavirus vaccine impact in developing countries?																			Unrelated topic
Antimicrobial susceptibility pattern, and associated factors of Salmonella and Shigella infections among under five children in Arba Minch, South Ethiopia																			Unrelated topic
Co-occurrence of Campylobacter species in children from Eastern Ethiopia, and their association with environmental enteric dysfunction, diarrhea, and host microbiome																			Unrelated topic
Characterization of rotavirus infection in children with acute gastroenteritis in Bengo province, Northwestern Angola, prior to vaccine introduction																			Unrelated topic
Persistent diarrhea: still a serious public health problem in developing countries																			Unrelated topic
Prevalence of classic, MLB-clade and VA-clade Astroviruses in Kenya and The Gambia																			Unrelated topic
Estimating the true burden of an enteric pathogen: enterotoxigenic Escherichia coli and Shigella spp																			Unrelated topic
Childhood diarrheal morbidity and sanitation predictors in a nomadic community																			Unrelated topic
Reduced burden of childhood diarrheal diseases through increased access to water and sanitation in India: A modeling analysis																			Unrelated study area
A review of the global burden, new diagnostics, and current therapeutics for amebiasis																			Unrelated topic
Birth weight and nutritional status of children under five in sub-Saharan Africa																			Unrelated topic
Human Norovirus prevalence in Africa: a review of studies from 1990 to 2013																			Unrelated topic
Correlation between Mother's Behavior in Providing Early Complementary feeding with the Incidence of Diarrhea																			Unrelatedtitle and abstract
Use of population-based surveillance to determine the incidence of rotavirus gastroenteritis in an urban slum and a rural setting in Kenya																			Unrelated topic
Impact of childhood nutritional status on pathogen prevalence and severity of acute diarrhea																			Unrelatedtitle and abstract
Prevalence and risk factors of Giardia lamblia among infants and children in Duhok province/Kurdistan Region, Iraq																			Unrelated study area
Effectiveness of a monovalent rotavirus vaccine in infants in Malawi after programmatic roll-out: an observational and case-control study																			Unrelated topic
Prevalence of Campylobacter species in human, animal and food of animal origin and their antimicrobial susceptibility in Ethiopia: a systematic review and meta-analysis																			Unrelated topic
Factors Associated With Diarrheal Disease among Children: A Major Cause of Deaths in Developing Countries																			Unrelatedtitle and abstract
Acute respiratory infection and its associated factors among children under-five years attending pediatrics ward at University of Gondar Comprehensive Specialized Hospital, Northwest Ethiopia: institution-based cross-sectional study																			Unrelated topic
Malaria prevalence among young infants in different transmission settings, Africa																			Unrelated topic
Feeding at the breast and expressed milk feeding: Associations with otitis media and diarrhea in infants																			Unrelated topic
Prevalence and determinants of stunting among preschool children and its urban–rural disparities in Bangladesh																			Unrelated study area
Impact evaluation of a large-scale rural sanitation project in Indonesia																			Unrelated study area
Nutritional status affects incidence of pneumonia in underfives																			Unrelated topic
Risk factors for mortality among children younger than age 5 years with severe diarrhea in low-and middle-income countries: Findings from the world health organization-coordinated global rotavirus and pediatric diarrhea surveillance networks																			Unrelated study area
High prevalence of malaria parasitemia and anemia among hospitalized children in Rakai, Uganda																			Unrelated topic
Aetiology-specific estimates of the global and regional incidence and mortality of diarrhoeal diseases commonly transmitted through food																			Unrelated study area
Population impact and effectiveness of monovalent rotavirus vaccination in urban Malawian children 3 years after vaccine introduction: ecological and case-control analyses																			Unrelated topic
Prevalence of anemia among under-5 children in the Ghanaian population: estimates from the Ghana demographic and health survey																			Unrelated topic
Persistent malnutrition among children under five in pastoral communities of Aweil centre, South Sudan																			Unrelated topic
Prevalence of pneumonia among under-five children in Este Town and the surrounding rural Kebeles, Northwest Ethiopia: a community based cross sectional study																			Unrelated topic
Pattern of infectious morbidity in HIV-exposed uninfected infants and children																			Unrelated topic
Prevalence of undernutrition and its associated factors among children below five years of age in Bure Town, West Gojjam Zone, Amhara National Regional State, Northwest Ethiopia																			Unrelated topic
Individual and household risk factors of severe acute malnutrition among under-five children in Mao, Chad: a matched case-control study																			Unrelated topic
Spatial distribution and determinants of acute respiratory infection among under-five children in Ethiopia: Ethiopian Demographic Health Survey 2016																			Unrelated topic
Impact of rotavirus vaccines in Sub-Saharan African countries																			Unrelated topic
Molecular analysis of the enteric protozoa associated with acute diarrhea in hospitalized children																			Unrelated topic
Isolation and Antibiogram of Salmonella enterica from Children Under Five Years with Diarrhea in Thi-Qar Province																			Unrelated topic
Malnutrition is associated with protection from rotavirus diarrhea: evidence from a longitudinal birth cohort study in Bangladesh																			Unrelated study area
Heat, infant mortality, and adaptation: Evidence from India																			Unrelated study area
HIV-exposed, uninfected infants: new global challenges in the era of paediatric HIV elimination																			Unrelated topic
Diarrhoeagenic microbes by real-time PCR in Rwandan children under 5 years of age with acute gastroenteritis																			Unrelated topic
Relationship Of Water Source Location And Physical Quality Of Water With The Event Of Diarrhea In Toddlers (in Purwodadi Village, Purwodadi District, Pasuruan Regency)																			Unrelated topic
Mothers’/care givers’ knowledge, attitude and practice about management of diarrhea and associated factors in under five children in Ginchi Town, West Shawa, Oromia Region, Ethiopia, 2017																			Unrelatedtitle and abstract
Sapovirus prevalence in children less than five years of age hospitalised for diarrhoeal disease in South Africa, 2009–2013																			Unrelated topic
Prevalence of intestinal parasitic infection among children under 5 years of age at Dessie Referral Hospital: cross sectional study																			Unrelated topic
Attitude of Mothers toward Home Management of Acute Diarrhea in Children under Five Years of Age																			Unrelated topic
A cluster randomized controlled trial to reduce childhood diarrhea using hollow fiber water filter and/or hygiene–sanitation educational interventions																			Unrelatedtitle and abstract
Factors associated with Diarrhea among Children Under Five Years at Paediatric Ward Masaka Regional Referral Hospital in Masaka District. A Cross-sectional Study.																			Unrelatedtitle and abstract
Prevalence, associated risk factors and antimicrobial susceptibility pattern of Campylobacter species among under five diarrheic children at Gondar University Hospital, Northwest Ethiopia																			Unrelated topic
Effect of rotavirus vaccine on diarrhea mortality in different socioeconomic regions of Mexico																			Unrelated topic
Factors influencing the home-based management of diarrhoea in children under five years in the rural Matzikama sub district in the Western Cape																			Unrelated study area
Association of safe disposal of child feces and reported diarrhea in Indonesia: need for stronger focus on a neglected risk																			Unrelated study area
Efficacy of a monovalent human-bovine (116E) rotavirus vaccine in Indian infants: a randomised, double-blind, placebo-controlled trial																			Unrelated study area
Identifying etiological agents causing diarrhea in low income Ecuadorian communities																			Unrelatedtitle and abstract
Maternal knowledge and practice towards diarrhoea management in under five children in fenote selam town, west gojjam zone, amhara regional state, Northwest Ethiopia, 2014																			Unrelatedtitle and abstract
Prevalence of undernutrition and associated factors among children aged between six to fifty nine months in Bule Hora district, South Ethiopia																			Unrelated topic
Impact of rotavirus vaccine introduction and postintroduction etiology of diarrhea requiring hospital admission in Haydom, Tanzania, a rural African setting																			Unrelated topic
Global occurrence and emission of rotaviruses to surface waters																			Unrelated topic
Intestinal parasitic infections in children presenting with diarrhoea in outpatient and inpatient settings in an informal settlement of Nairobi, Kenya																			Unrelated topic
Geographical variation of common childhood illness and its associated factors among under-five children in Ethiopia: spatial and multilevel analysis																			Unrelated topic
The epidemiology of undernutrition and its determinants in children under five years in Ghana																			Unrelated topic
The vast and varied global burden of norovirus: prospects for prevention and control																			Unrelated topic
Risk factors and transmission pathways associated with infant Campylobacter spp. prevalence and malnutrition: a formative study in rural Ethiopia																			Unrelated topic
What factors aggravate prevalence of diarrhea among infants of 7-12 months in southern Ethiopia																			full article notaccessed
Pathotyping and antibiotic resistance profiling of Escherichia coli isolates from children with acute diarrhea in amatole district municipality of Eastern Cape, South Africa																			Unrelated topic
The annual cost of not breastfeeding in Indonesia: the economic burden of treating diarrhea and respiratory disease among children (< 24mo) due to not breastfeeding according to recommendation																			Unrelated study area
Prevalence and antimicrobial susceptibility of Salmonella and Shigella species isolated from diarrheic children in Ambo town																			Unrelated topic
Robust relationship between air quality and infant mortality in Africa																			Unrelated topic
Prevalence and risk factors of anemia among children aged 6–23 months in Huaihua, Hunan Province																			Unrelated topic
Global burden of invasive nontyphoidal Salmonella disease, 2010																			Unrelated study area
Association between stool enteropathogen quantity and disease in Tanzanian children using TaqMan array cards: a nested case-control study																			Unrelated topic
Rotavirus gastroenteritis in Indian children< 5 years hospitalized for diarrhoea, 2012 to 2016																			Unrelated topic
Systematic review of the global epidemiology, clinical and laboratory profile of enteric fever																			Unrelated study area
Diversity of rotavirus strains among children with acute diarrhea in Karachi, Pakistan																			Unrelated study area
Community-based interventions for preventing diarrhoea in people living with HIV in sub-Sahara Africa: A systematic review																			Ineligible studypopulation
Association between women’s empowerment and diarrhea in children under two years in Indonesia																			Unrelated study area
Determinants of under‐five pneumonia at Gondar University Hospital, Northwest Ethiopia: an unmatched case‐control study																			Unrelated topic
Diarrhea Disease Management in Under Five Children at Jinja Regional Referral Hospital: Knowledge and Practices of Caregivers																			Unrelatedtitle and abstract
Factors associated with early growth in E gyptian infants: implications for addressing the dual burden of malnutrition																			Unrelated topic
A Case Control Study on the Determinants of Behavior towards Diarrhea in Children under Five Years Old																			Unrelatedtitle and abstract
Growth effects of exclusive breastfeeding promotion by peer counsellors in sub-Saharan Africa: the cluster-randomised PROMISE EBF trial																			Unrelated topic
Protective effect of rotavirus immunization in acute diarrhea due to rotavirus infection: a prospective cohort study																			Unrelated topic
Burden of Rotavirus Diarrhoea among Children Less than Five Years of Age Attending a Tertiary Care Institute with Acute Gastroenteritis: A Cross-sectional Study																			Unrelated topic
Combating enteropathogenic Escherichia coli (EPEC) infections: the way forward																			Unrelated topic
An assessment of factors responsible for diarrhoea deaths of under five children in rural and urban settings of India																			Unrelated study area
Determinants of childhood diarrhea in West Gojjam, Northwest Ethiopia: a case control study																			Unrelatedtitle and abstract
Use of quantitative molecular diagnostic methods to assess the aetiology, burden, and clinical characteristics of diarrhoea in children in low-resource settings: a reanalysis of the MAL-ED cohort study																			Unrelatedtitle and abstract
Environmental and nutritional determinants of Diarrhoea disease among children under five years in Rwanda: A secondary data analysis of the Rwanda demographic and health survey 2014-15																			Unrelatedtitle and abstract
Detection of E. coli and rotavirus in diarrhea among children under five years old																			Unrelatedtitle and abstract
RELATIONSHIP BETWEEN ENVIRONMENTAL SANITATION AND THE INCIDENCE OF DIARRHEA IN TODDLERS IN THE WORK AREA OF THE CIRENDEU HEALTH CENTER, SOUTH TANGERANG CITY IN 2022																			Unrelated study area
Country characteristics and acute diarrhea in children from developing nations: a multilevel study																			Unrelated study area
Maternal height-standardized prevalence of stunting in 67 low-and middle-income countries																			Unrelated topic
Health care seeking behaviour of caregivers for children under five years towards diarrhoea in Havana–Windhoek, Namibia																			outcome variable did not meet inclusion criteria
Hand-to-mouth contacts result in greater ingestion of feces than dietary water consumption in Tanzania: a quantitative fecal exposure assessment model																			Unrelated topic
Early impact of rotavirus vaccination in children less than five years of age in Mozambique																			Unrelated topic
Characterization of rotavirus causing acute diarrhoea in children in Kathmandu, Nepal, showing the dominance of serotype G12																			Unrelatedtitle and abstract
HOSPITALIZATIONS DUE TO DIARRHEA IN CHILDREN UNDER FIVE YEARS OLD.																			Unrelatedtitle and abstract
Comparison of the burden of diarrhoeal illness among individuals with and without household cisterns in northeast Brazil																			Unrelated study area
Multiple drug resistance of Campylobacter jejuni and Shigella isolated from diarrhoeic children at Kapsabet County referral hospital, Kenya																			Unrelated topic
Prevalence and factors associated with stunting, underweight and wasting: a community based cross sectional study among children age 6-59 months at Lalibela Town, Northern Ethiopia																			Unrelated topic
Zinc deficiency in low‐and middle‐income countries: prevalence and approaches for mitigation																			Unrelated topic
Considerations for using ETEC and Shigella disease burden estimates to guide vaccine development strategy																			Unrelated topic
Livestock ownership among rural households and child morbidity and mortality: an analysis of demographic health survey data from 30 sub-Saharan African countries (2005–2015)																			Unrelated topic
Prevalence of functional gastrointestinal disorders in infants and young children in China																			Unrelated study area
Molecular epidemiology of human cryptosporidiosis in low-and middle-income countries																			Unrelated topic
Earlier introduction of agüitas is associated with higher risk of stunting in infants and toddlers in the Western Highlands of Guatemala																			Unrelated topic
Burden of typhoid fever and cholera: similarities and differences. Prevention strategies for European travelers to endemic/epidemic areas																			Unrelated topic
Probiotics and prebiotics in infants and children																			Unrelated topic
Heterogeneity of rotavirus vaccine efficacy among infants in developing countries																			Unrelated topic
Proximal Factors on Stunting Incidence in Toddlers in Indonesia and Developing Countries: Scoping Review																			Unrelated topic
Nontyphoidal Salmonella among children under 5 years old in sub-Saharan Africa and South Asia in the global enteric multicenter study																			Unrelated topic
Shared sanitation and the prevalence of diarrhea in young children: evidence from 51 countries, 2001–2011																			Ineligible study period
Prevalence and associated factors of safe and improved infant and young children stool disposal in Ethiopia: evidence from demographic and health survey																			Unrelated topic
Economic burden of neonatal sepsis in sub-Saharan Africa																			Unrelated topic
Don’t pollute my future! The impact of the environment on children’s health																			Unrelated topic
Role of antidiarrhoeal drugs as adjunctive therapies for acute diarrhoea in children																			Unrelated topic
Prevalence and associated factors of undernutrition among under-five children from model and non-model households in east Gojjam zone, Northwest Ethiopia: a comparative cross-sectional study																			Unrelated topic
Oral zinc and common childhood infections—An update																			Unrelated topic
Temporal association of rotavirus vaccine introduction and reduction in all-cause childhood diarrheal hospitalizations in South Africa																			Unrelated topic
Relationship of Feeding Patterns and History of TB and Diarrhea in Children 2-5 Years Old and Stunting in Sukahayu Village, Sumedang, West Java, April 2019																			Unrelated topic
FACTORS INFLUENCING PERSISTENT INCREASE IN DIARRHOEA DISEASES AMONG UNDER FIVE CHILDREN IN NYUNGWE, KARONGA MALAWI																			Unrelated topic
Prevalence and outcome of hypernatremic dehydration among under-5 children with diarrhoea at the University Teaching Hospital, Lusaka, Zambia																			Unrelatedtitle and abstract
Delayed dosing of oral rotavirus vaccine demonstrates decreased risk of rotavirus gastroenteritis associated with serum zinc: a randomized controlled trial																			Unrelated topic
Assessing the association between thermotolerant coliforms in drinking water and diarrhea: an analysis of individual–level data from multiple studies																			Unrelatedtitle and abstract
Prenatal and postnatal determinants of stunting at age 0–11 months: A cross-sectional study in Indonesia																			Unrelated study area
Magnitude and predictors of undernutrition among children aged six to fifty nine months in Ethiopia: a cross sectional study																			Unrelated topic
Influence of socio-economic conditions and maternal knowledge in self-effectiveness for prevention of childhood diarrhea																			Unrelatedtitle and abstract
Prevalence and factors associated with child malnutrition in Nzega District, rural Tanzania																			Unrelated topic
Determinants of severe acute malnutrition among under five children in rural Enebsie Sarmidr District, East Gojjam Zone, North West Ethiopia, 2016																			Unrelated topic
Prevalence of Yersinia enterocolitica bioserotype 3/O: 3 among children with diarrhea, China, 2010–2015																			Unrelated topic
Rotavirus gastroenteritis in India, 2011–2013: revised estimates of disease burden and potential impact of vaccines																			Unrelated topic
The MAL-ED study: a multinational and multidisciplinary approach to understand the relationship between enteric pathogens, malnutrition, gut physiology, physical growth, cognitive development, and immune responses in infants and children up to 2 years of age in resource-poor environments																			Unrelated topic
Mothers’/caregivers’ knowledge on aetiology, prevention and management of acute diarrhoea among children under 5 years in Engela District, Namibia																			Unrelatedtitle and abstract
Estimating the health burden of aflatoxin attributable stunting among children in low income countries of Africa																			Unrelated topic
Utilization of health facilities and predictors of health-seeking behavior for under-five children with acute diarrhea in slums of Addis Ababa, Ethiopia: a community-based cross-sectional study																			Unrelated topic
Narrative review of current context of malaria and management strategies in Uganda (Part I)																			Unrelated topic
Unusual rotavirus genotypes among children with acute diarrhea in Saudi Arabia																			Unrelated study area
Epidemiology and evolution of rotaviruses and noroviruses from an archival WHO Global Study in Children (1976–79) with implications for vaccine design																			Unrelated topic
Effect of climatic variability on childhood diarrhea and its high risk periods in northwestern parts of Ethiopia																			Unrelated topic
Effects of ambient temperature, relative humidity, and precipitation on diarrhea incidence in Surabaya																			Unrelated topic
Risk factors for acute diarrhoea in children between 0 and 23 months of age in a peri-urban district of Pakistan: a matched case–control study																			Unrelated study area
Incidence and epidemiology of intussusception among infants in Ho Chi Minh City, Vietnam																			Unrelated study area
Disposal of children’s stools and its association with childhood diarrhea in India																			Unrelated study area
Burden of malaria is higher among children in an internal displacement camp compared to a neighbouring village in the Democratic Republic of the Congo																			Unrelated topic
A novel nano-iron supplement versus standard treatment for iron deficiency anaemia in children 6–35 months (IHAT-GUT trial): a double-blind, randomised, placebo-controlled non-inferiority phase II trial in The Gambia																			Unrelated topic
A scoping review of the risk factors associated with anaemia among children under five years in sub-Saharan African countries																			Unrelated topic
Diarrheagenic Escherichia coli pathotypes and childhood diarrhea in the Bikaner region of Western Rajasthan																			Unrelated study area
Factors associated with anemia among children aged 6–23 months attending growth monitoring at Tsitsika Health Center, Wag‐Himra Zone, Northeast Ethiopia																			Unrelated topic
The role of HIV infection in the etiology and epidemiology of diarrheal disease among children aged 0–59 months in Manhiça District, Rural Mozambique																			Unrelated topic
Rice bran supplementation modulates growth, microbiota and metabolome in weaning infants: a clinical trial in Nicaragua and Mali																			Unrelated topic
Understanding rotavirus vaccine efficacy and effectiveness in countries with high child mortality																			Unrelated topic
Do community level interventions w entions work in the same way on incidenc ork in the same way on incidence and longitudinal pre and longitudinal prevalence of diarrhoea among under fiv e of diarrhoea among under five children in e children in rural and urban slum set rural and urban slum settings? Insights from Stop Diarrhoea Initiativ tings? Insights from Stop Diarrhoea Initiative in India																			Unrelated study area
Knowledge and use of low osmolarity oral rehydration salt plus zinc in diarrhea management among mothers in Port Harcourt, Nigeria																			Unrelated topic
Small-quantity lipid-based nutrient supplements, regardless of their zinc content, increase growth and reduce the prevalence of stunting and wasting in young Burkinabe children: a cluster-randomized trial																			Unrelated topic
Epidemiology of soil-transmitted helminth and intestinal protozoan infections in preschool-aged children in the Amhara region of Ethiopia																			Unrelated topic
Attitude Towards Home-Based Management of Diarrhea and Associated Factors Among Mothers of Under-Five Children of Fagita Lekoma District, Northwest Ethiopia, 2020																			Unrelated topic
Risk factors of stunting (chronic undernutrition) of children aged 6 to 24 months in Mekelle City, Tigray Region, North Ethiopia: An unmatched case-control study																			Unrelated topic
Assessment of knowledge, attitude& practice of child care givers towards oral rehydration salt for diarrhea treatment in under 5 children in wolaita sodo town, SNNPR/2016																			Unrelated topic
Campylobacter, a zoonotic pathogen of global importance: Prevalence and risk factors in the fast-evolving chicken meat system of Nairobi, Kenya																			Unrelated topic
Epidemiology of rotavirus infection in children from a rural and urban area, in Maputo, southern Mozambique, before vaccine introduction																			Unrelated topic
Association between Shigella infection and diarrhea varies based on location and age of children																			Unrelated topic
Gut microbiota signature of pathogen-dependent dysbiosis in viral gastroenteritis																			Unrelated topic
Prevalence of child stunting in Sub-Saharan Africa and its risk factors																			Unrelated topic
Health care utilization and attitudes survey: understanding diarrheal disease in rural Gambia																			Unrelated topic
Clinical, environmental, and behavioral characteristics associated with Cryptosporidium infection among children with moderate-to-severe diarrhea in rural western Kenya, 2008–2012: The Global Enteric Multicenter Study (GEMS)																			Ineligible study period
Things must not fall apart: the ripple effects of the COVID-19 pandemic on children in sub-Saharan Africa																			Unrelated topic
Prevalence, virulence factors and drug resistance of enteroaggregative Escherichia coli isolated from children under five years old in Kiambu county hospital																			Unrelated topic
Advances in evaluation of chronic diarrhea in infants																			Unrelatedtitle and abstract
Infections in HIV-exposed uninfected children with focus on sub-Saharan Africa																			Unrelated topic
Heavy rainfall events and diarrhea incidence: the role of social and environmental factors																			Unrelated topic
Nontyphoidal salmonella infection in children with acute gastroenteritis: prevalence, serotypes, and antimicrobial resistance in Shanghai, China																			Unrelated study area
World Health Organization estimates of the global and regional disease burden of 22 foodborne bacterial, protozoal, and viral diseases, 2010: a data synthesis																			Unrelated topic
Mortality and morbidity patterns in under-five children with severe acute malnutrition (SAM) in Zambia: a five-year retrospective review of hospital-based records (2009–2013)																			Unrelated topic
Global challenges in acute diarrhea																			Unrelated study area
Comparison of two forms of daily preventive zinc supplementation versus therapeutic zinc supplementation for diarrhea on young children’s physical growth and risk of infection: study design and rationale for a randomized controlled trial																			Unrelated topic
Maternal agency influences the prevalence of diarrhea and acute respiratory tract infections among young Indonesian children																			Unrelated study area
A multicenter prospective hospital-based surveillance to estimate the burden of rotavirus gastroenteritis in children less than five years of age in India																			Unrelated study area
Health outcomes of HIV-exposed uninfected African infants																			Unrelated topic
Causes of deaths in children under-five years old at a tertiary hospital in Limpopo province of South Africa																			Unrelated topic
Global impact of rotavirus vaccination on childhood hospitalizations and mortality from diarrhea																			Unrelated study area
Effect of community based interventions on childhood diarrhea and pneumonia: uptake of treatment modalities and impact on mortality																			Unrelated topic
The association between water, sanitation and hygiene practices and the occurrence of childhood diarrhoea in Abia state, Nigeria																			Unrelatedtitle and abstract
Rotavirus infection in children in Southeast Asia 2008–2018: disease burden, genotype distribution, seasonality, and vaccination																			Unrelated topic
Detection of group A rotavirus strains circulating among children with acute diarrhea in Indonesia																			Unrelated study area
Epidemiology and aetiology of moderate to severe diarrhoea in hospitalised patients≥ 5 years old living with HIV in South Africa, 2018–2021: A case-control analysis																			Ineligible population
Effect of Sociodemographic factors and feeding practices on diarrhoea diseases and among children under five in Makurdi Benue state Nigeria																			Unrelatedtitle and abstract
Association of low birth weight with undernutrition in preschool-aged children in Malawi																			Unrelated topic
Rotavirus vaccines: effectiveness, safety, and future directions																			Unrelated topic
A Retrospective Study to Examine Nutrition Based Risk and Protective Factors in Relation to Diarrhoea Incidence in Children Aged Less Than Two Years in Tanzania																			Unrelatedtitle and abstract
Prevalence, seasonality and severity of disease caused by pathogenic Escherichia coli in children with diarrhoea in Bolivia																			Unrelated topic
Childhood undernutrition in three disadvantaged East African Districts: a multinomial analysis																			Unrelated topic
The economic burden of malnutrition in pregnant women and children under 5 years of age in Cambodia																			Unrelated topic
Assessment of Mothers Knowledge about Diarrhea Disease in Children under 5 Years in Elsyal Village 2016																			Unrelatedtitle and abstract
Enterotoxigenic Escherichia coli (ETEC) vaccines: Priority activities to enable product development, licensure, and global access																			Unrelated topic
Open defecation practice and its determinants among households in sub-Saharan Africa: pooled prevalence and multilevel analysis of 33 sub-Saharan Africa countries demographic and health survey																			Unrelated topic
Hand washing practice at critical times and its associated factors among mothers of under five children in Debark town, northwest Ethiopia, 2018																			Unrelated topic
Knowledge, attitude and practices of nurses in the management of diarrhoea among children under five years on paediatric ward at Kampala International University Teaching Hospital																			Unrelated topic
Rotavirus G and P types in children with acute diarrhea in Cairo, Egypt, 2011–2012																			Ineligible study period
Genomics and molecular epidemiology of Cryptosporidium species																			Unrelated topic
Orange sweet potato reduces diarrhoea in children																			Unrelated topic
Stunting, wasting and underweight as indicators of under-nutrition in under five children from developing Countries: A systematic review																			Unrelated topic
Spatial patterns of childhood diarrhea in Ethiopia: data from Ethiopian demographic and health surveys (2000, 2005, and 2011)																			Ineligible study period
Maternal human milk oligosaccharide profile modulates the impact of an intervention with iron and galacto-oligosaccharides in Kenyan infants																			Unrelated topic
High-risk enteric pathogens associated with HIV infection and HIV exposure in Kenyan children with acute diarrhoea																			Unrelatedtitle and abstract
Sanitation and hygiene-specific risk factors for moderate-to-severe diarrhea in young children in the global enteric multicenter study, 2007–2011: case-control study																			Ineligible study period
Chronic malnutrition among under five children of Ethiopia may not be economic. A systematic review and meta-analysis																			Unrelated topic
Risk factors for death among children 0–59 months of age with moderate-to-severe diarrhea in Manhiça district, southern Mozambique																			Unrelatedtitle and abstract
Randomized double-blind controlled trial of bovine lactoferrin for prevention of diarrhea in children																			Unrelated topic
Study The Cellular, Humoral Immune Response And The Prevalence Of Enteric Adenovirus, Rotavirus and Norovirus Causing Diarrhea In Infants																			Unrelated topic
Studies on diarrhea prevalence in selected communities in Greater Monrovia, Liberia																			Unrelatedtitle and abstract
Bacterial and viral etiology of childhood diarrhea in Ouagadougou, Burkina Faso																			Unrelated topic
Isolation and antimicrobial susceptibility patterns of Campylobacter species among diarrheic children at Jimma, Ethiopia																			Unrelated topic
Infections in infants fed formula supplemented with bovine milk fat globule membranes																			Unrelated topic
Associations between presence of handwashing stations and soap in the home and diarrhoea and respiratory illness, in children less than five years old in rural western Kenya																			Unrelatedtitle and abstract
Aetiology of diarrhoeal disease and evaluation of viral–bacterial coinfection in children under 5 years old in China: a matched case–control study																			Unrelated study area
Poor nutrition for under-five children from poor households in Ethiopia: Evidence from 2016 Demographic and Health Survey																			Unrelated topic
Effect of community health clubs on child diarrhoea in western Rwanda: cluster-randomised controlled trial																			Ineligible population
Is diurnal temperature range a risk factor for childhood diarrhea?																			Unrelatedtitle and abstract
Evaluation of Risk Factors Associated with Rotaviral Diarrhoea among Under Five Children in Sylhet Region of Bangladesh																			Unrelated study area
Progress in typhoid fever epidemiology																			Unrelated topic
A review of the global burden, novel diagnostics, therapeutics, and vaccine targets for cryptosporidium																			Unrelated topic
Determinants and impact of Giardia infection in the first 2 years of life in the MAL-ED birth cohort																			Unrelated topic
Multiple behaviour change intervention for diarrhoea control in Lusaka, Zambia: a cluster randomised trial																			Unrelatedtitle and abstract
Risk factors of morbidity among children under age five in Ethiopia																			Unrelatedtitle and abstract
Epidemiology of acute lower respiratory tract infection in HIV-exposed uninfected infants																			Unrelated topic
Seasonal and geographical distribution of bacillary dysentery (shigellosis) and associated climate risk factors in Kon Tam Province in Vietnam from 1999 to 2013																			Unrelated topic
Review of Escherichia coli O157: H7 prevalence, pathogenicity, heavy metal and antimicrobial resistance, African perspective																			Unrelated topic
Population-based incidence rates of diarrheal disease associated with norovirus, sapovirus, and astrovirus in Kenya																			Unrelated topic
Effect of Education Health Wash Hands of Changes in Knowledge and Attitude of Women Taking Care of Children of Diarrhea in Hospital Wangaya Denpasar																			Unrelated topic
Prevalence of acute malnutrition (wasting) and associated factors among preschool children aged 36–60 months at Hawassa Zuria, South Ethiopia: a community based cross sectional study																			Unrelated topic
Clostridium difficile infection in infants and children																			Unrelated topic
Prevalence and risk factors of anemia among children 6–59 months in India: A multilevel analysis																			Unrelated topic
Factors contributing to antibiotic use among children younger than five years old with fever, acute respiratory illness, and diarrhea in Bangladesh																			Unrelated study area
Cause-specific mortality for 249 causes in Brazil and states during 1990–2015: a systematic analysis for the global burden of disease study 2015																			Unrelated study area
Multidrug-resistant enteric pathogens in older children and adults with diarrhea in Bangladesh: epidemiology and risk factors																			Unrelated topic
Incidence of Aeromonas species isolated from Diarrhoea patients and water samples from coastal districts of Odisha, India																			Unrelated study area
Knowledge and child care practices regarding childhood diarrhoea-A cross sectional study																			Unrelatedtitle and abstract
Food hygiene and sanitation in infants and young children: a paediatric food-based dietary guideline																			Unrelated topic
Etiology of severe acute watery diarrhea in children in the global rotavirus surveillance network using quantitative polymerase chain reaction																			Ineligible population
Risk factors among preschool children in Riyadh, Saudi Arabia																			Unrelated study area
Magnitude and factors associated with malnutrition in children 6-59 months of age in pastoral community of Dollo Ado district, Somali region, Ethiopia																			Unrelated topic
Bacterial diarrhoea																			Unrelatedtitle and abstract
Sapovirus: an emerging cause of childhood diarrhea																			Unrelated topic
Food-borne and water-borne diseases under climate change in low-and middle-income countries: Further efforts needed for reducing environmental health exposure risks																			Unrelated topic
Effect of Groundwater Development Project on Diarrhea Incidence in Rural Zambia																			Unrelatedtitle and abstract
The child health implications of privatizing Africa's urban water supply																			Unrelated topic
Molecular detection of the carriage rate of four intestinal protozoa with real-time polymerase chain reaction: possible overdiagnosis of Entamoeba histolytica in Nigeria																			Unrelated topic
Incidence and severity of childhood pneumonia in the first year of life in a South African birth cohort: the Drakenstein Child Health Study																			Unrelated topic
Association of vitamin A deficiency with early childhood stunting in Uganda: A population-based cross-sectional study																			Unrelated topic
Research Article Multidrug-Resistant Shigellosis among Children Aged below Five Years with Diarrhea at Banadir Hospital in Mogadishu, Somalia																			Unrelated topic
Incidence of severe and nonsevere pertussis among HIV-exposed and-unexposed Zambian infants through 14 weeks of age: results from the Southern Africa Mother Infant Pertussis Study (SAMIPS), a longitudinal birth cohort study																			Unrelated topic
A systematic review and meta-analysis of the prevalence of childhood undernutrition in North Africa																			Unrelated topic
Factors contributing to regional inequalities in acute respiratory infections symptoms among under-five children in Nigeria: a decomposition analysis																			Unrelated topic
Characterization and factors associated with diarrhoeal diseases caused by enteric bacterial pathogens among children aged five years and below attending Igembe District Hospital, Kenya																			Unrelatedtitle and abstract
Multilevel analysis of factors associated with wasting and underweight among children under-five years in Nigeria																			Unrelated topic
Maternal influenza immunization and prevention of severe clinical pneumonia in young infants: analysis of randomized controlled trials conducted in Nepal, Mali and South Africa																			Unrelated topic
Ten Steps to Successful Breastfeeding programme to promote early initiation and exclusive breastfeeding in DR Congo: a cluster-randomised controlled trial																			Unrelated topic
Gut microbiomes from Gambian infants reveal the development of a non-industrialized Prevotella-based trophic network																			Unrelated topic
Seasonal variation in the prevalence of acute undernutrition among children under five years of age in east rural Ethiopia: a longitudinal study																			Unrelated topic
The impoverished gut—a triple burden of diarrhoea, stunting and chronic disease																			Unrelated topic
Prevalence and risk factors of child malnutrition in community based nutrition program implementing and nonimplementing districts from South East Amhara, Ethiopia																			Unrelated topic
Frequency and antimicrobial resistance of diarrhoeagenic Escherichia coli from young children in Iran																			Unrelated study area
Prevalence of rotavirus infection in children below two years presenting with diarrhea																			Unrelatedtitle and abstract
Uptake of Key Sanitation Practices on Prevalence of Diarrhoea in Tharaka Nithi County, Kenya: A Comparative Analysis of two study sites.																			Unrelatedtitle and abstract
The expanding role of co-trimoxazole in developing countries																			Unrelated topic
Influence of environmental factors and socioeconomic status of parents on the occurrence of under-five diarrhea disease among selected households in Abia State, Nigeria																			Unrelatedtitle and abstract
Global prevalence of norovirus in cases of acute gastroenteritis from 1997 to 2021: an updated systematic review and meta-analysis																			Unrelated study area
Epidemiology of Clostridium difficile in infants in Oxfordshire, UK: risk factors for colonization and carriage, and genetic overlap with regional C. difficile infection strains																			Unrelated topic
The global burden of chronic hepatitis B virus infection: comparison of country-level prevalence estimates from four research groups																			Unrelated topic
Epidemiology and risk factors for cryptosporidiosis in children from 8 low-income sites: results from the MAL-ED study																			Unrelated topic
Epidemiology and antimicrobial resistance of Campylobacter spp. in animals in Sub-Saharan Africa: A systematic review																			Unrelated topic
Global burden of childhood diarrhea and pneumonia: what can and should be done?																			Unrelated study area
Meeting iron needs for infants and children																			Unrelated topic
Research Paper Impact of hygiene promotion intervention on acute childhood diarrhea: evidence from a cluster-randomized trial in refugee communities in Gambella Region, Ethiopia																			Unrelatedtitle and abstract
Prevalence and factors associated with anaemia among children aged 6 to 59 months in Namutumba district, Uganda: a cross-sectional study																			Unrelated topic
Mothers/caregivers healthcare seeking behavior towards childhood illness in selected health centers in Addis Ababa, Ethiopia: a facility-based cross-sectional study																			Unrelated topic
Effects of a large-scale distribution of water filters and natural draft rocket-style cookstoves on diarrhea and acute respiratory infection: A cluster-randomized controlled trial in Western Province, Rwanda																			Unrelatedtitle and abstract
Determinants of diarrhea prevalence in urban slums: a comparative assessment towards enhanced environmental management																			Unrelatedtitle and abstract
The epidemiology of norovirus in the Middle East and North Africa (MENA) region: a systematic review																			Unrelated topic
Behavioural, environmental, socio (economic and demographic determinants of diarrhea morbidity among children under 5 years in Migori county, Kenya																			Unrelatedtitle and abstract
Investigating the meat pathway as a source of human nontyphoidal Salmonella bloodstream infections and diarrhea in East Africa																			Unrelated topic
Diarrhoea in children and Cryptosporidium																			Unrelatedtitle and abstract
Diarrhoeal disease in children due to contaminated food																			Unrelatedtitle and abstract
Cumulative effects of environmental factors on household childhood diarrhoea in Ghana																			Unrelatedtitle and abstract
The occurrence of atypical enteropathogenic Escherichia coli strains among children with diarrhea in Iran																			Unrelated study area
Risk factors for Cryptosporidium infection in low and middle income countries: A systematic review and meta-analysis																			Unrelated topic
Rotavirus genotypes in children in the Basque Country (North of Spain): rapid and intense emergence of the G12 [P8] genotype																			Unrelated topic
A prospective cohort study of common childhood infections in South African HIV-exposed uninfected and HIV-unexposed infants																			Unrelated topic
The relationship of parental behavior in handling oralhdyration with dehydration in Toddlers with diarrhea in environment VIII, Sumber Mulyorejo Village, Ast Binjai Distict North Sumatera, 2021																			Unrelated topic
Diarrhea in Children with Plasmodium falciparum Malaria: A Case–Control Study on the Prevalence and Response to Antimalarial Treatment																			Unrelated topic
The determinants of exclusive breastfeeding in Cameroon, Sub-Saharan Africa																			Unrelated topic
Shigella: a highly virulent and elusive pathogen																			Unrelated topic
Risk factors for childhood pneumonia at Adama Hospital Medical College, Adama, Ethiopia: a case-control study																			Unrelated topic
Nutritional status of under five children in Ethiopia: a systematic review and meta-analysis																			Unrelated topic
Incidence of stunting and its relationship with food intake, infectious diseases, and economic status in Kendari, Southeast Sulawesi, Indonesia																			Unrelated topic
Exploring associations between water, sanitation, and anemia through 47 nationally representative demographic and health surveys																			Unrelated topic
Prevalence of low serum zinc concentrations in Indian children and adolescents: findings from the Comprehensive National Nutrition Survey 2016–18																			Unrelated topic
The global burden of respiratory disease—impact on child health																			Unrelated topic
A cluster-randomized trial determining the efficacy of caterpillar cereal as a locally available and sustainable complementary food to prevent stunting and anaemia																			Unrelated topic
Prevalence and outcome of severe malnutrition in children less than five-year-old in Omdurman Paediatric Hospital, Sudan																			Unrelated topic
Factors associated with the duration of moderate-to-severe diarrhea among children in rural western Kenya enrolled in the global enteric multicenter study, 2008–2012																			Ineligible study period
Molecular detection and epidemiological features of selected bacterial, viral, and parasitic enteropathogens in stool specimens from children with acute diarrhea in Thi-Qar Governorate, Iraq																			Unrelated study area
Risk Factors of Diarrhea Among Under Five Years Children: Evidence from Pakistan																			Unrelated study area
Assessment of wasting and associated factors among under five children of Wukro town, Tigray regional, North Ethiopia: a cross sectional study																			Unrelated topic
Progress in Water, Sanitation and Hygiene (WASH) Practices and Association with Changes in Diarrhea and Stunting in Children Aged 0-59 Months in Ethiopia (2000–2016)																			Unrelated topic
Prevalence of key breastfeeding indicators in 29 sub-Saharan African countries: a meta-analysis of demographic and health surveys (2010–2015)																			Unrelated topic
Persistent malnutrition and associated factors among children under five years attending primary health care facilities in Limpopo Province, South Africa																			Unrelated topic
Extended-Spectrum β-Lactamase-Producing Escherichia coli Isolated From Children Under 5 Years With and Without Diarrhoea in Two Hospitals in Dschang, Cameroon																			Unrelated topic
Economic shocks predict increases in child wasting prevalence																			Unrelated topic
Pediatric acute gastroenteritis associated with adenovirus 40/41 in low-income and middle-income countries																			Unrelated topic
Exploring changes in open defecation prevalence in sub-Saharan Africa based on national level indices																			Unrelated topic
Molecular epidemiology of enteric adenovirus gastroenteritis in under‐five‐year‐old children in Iran																			Unrelated study area
Prevalence of anemia and associated factors among indigenous children in Brazil: results from the First National Survey of Indigenous People’s Health and Nutrition																			Unrelated study area
Burden of disease attributable to unsafe drinking water, sanitation, and hygiene in domestic settings: a global analysis for selected adverse health outcomes																			Unrelated topic
Feeding modes, duration, and diarrhea in infancy: Continued evidence of the protective effects of breastfeeding																			Unrelated topic
Rotavirus infection among Sudanese children younger than 5 years of age: a cross sectional hospital-based study																			Unrelated topic
A study of Knowledge, Attitude and Practice of House Officers toward Diarrhea in Children under Five Years in Al-Azhar Cairo and Minia Universities																			Unrelated topic
Prevalence of anemia and its associated factors among children under five years of age attending at Guguftu health center, South Wollo, Northeast Ethiopia																			Unrelated topic
Machine learning approaches for assessing moderate-to-severe diarrhea in children< 5 years of age, rural western Kenya 2008-2012																			Ineligible study period
Urinary tract infection in febrile under five children in Enugu, South Eastern Nigeria																			Unrelated topic
Vitamin-A deficiency and its determinants among preschool children: a community based cross-sectional study in Ethiopia																			Unrelated topic
Epidemiology of Shigella infections and diarrhea in the first two years of life using culture-independent diagnostics in 8 low-resource settings																			Unrelated topic
Molecular and epidemiologic analysis of diarrheal pathogens in children with acute gastroenteritis in Bangladesh during 2014–2019																			Unrelated study area
Epidemiology of sapovirus infections in a birth cohort in Peru																			Unrelated topic
Different profile of intestinal protozoa and helminthic infections among patients with diarrhoea according to age attending a rural hospital in southern Ethiopia.																			Unrelated topic
Impact of monovalent rotavirus vaccine on diarrhoea-associated post-neonatal infant mortality in rural communities in Malawi: a population-based birth cohort study																			Unrelatedtitle and abstract
Giardia and Cryptosporidium in children with diarrhea, Kufra, Libya, a North African migration route city																			Ineligible population
Defining cases of severe pediatric diarrhea for an efficacy trial of an enterotoxigenic Escherichia coli (ETEC) vaccine: report on an international workshop, Washington DC, March 2016																			Unrelated topic
Rotavirus vaccines in routine use																			Unrelated topic
Rotavirus vaccines: successes and challenges																			Unrelated topic
The other Campylobacters: not innocent bystanders in endemic diarrhea and dysentery in children in low-income settings																			Unrelated topic
Prevalence and risk factors of intestinal parasitic infestations among preschool children in Sekota town, Waghimra zone, Ethiopia																			Unrelated topic
Genotyping and clinical factors in pediatric diarrhea caused by rotaviruses: one-year surveillance in Surabaya, Indonesia																			Unrelated topic
The Lives Saved Tool (LiST) as a model for diarrhea mortality reduction																			Unrelated topic
Integrated community case management and community-based health planning and services: a cross sectional study on the effectiveness of the national implementation for the treatment of malaria, diarrhoea and pneumonia																			Unrelated topic
Anaemia in children under five years: African perspectives																			Unrelated topic
Iron for Africa—Report of an expert workshop																			Unrelated topic
Childhood intussusception: a literature review																			Unrelated topic
Declines in malaria burden and all-cause child mortality following increases in control interventions in Senegal, 2005–2010																			Unrelated topic
Prevalence and distribution of Entamoeba species in a rural community in northern South Africa																			Unrelated topic
Economic burden of acute watery diarrhoea in children aged 6–36 months presenting to a tertiary hospital in South-East Nigeria																			Unrelated topic
Cholera outbreaks in Africa																			Unrelated topic
Risk Factors of Diarrhea in Toddlers at Andi Makkasau Hospital Parepare City																			Unrelated study area
Apparent overuse of antibiotics in the management of watery diarrhoea in children in Abakaliki, Nigeria																			Unrelatedtitle and abstract
Effect of providing multiple micronutrients in powder through primary healthcare on anemia in young Brazilian children: a multicentre pragmatic controlled trial																			Unrelated study area
Climate change is likely to worsen the public health threat of diarrheal disease in Botswana																			Unrelated topic
Diversity of rotavirus strains circulating in children under 5 years of age admitted to hospital for acute gastroenteritis in Morocco, June 2006 to May 2009																			Unrelated topic
More evidence on cash transfers and child nutritional outcomes: a systematic review and meta-analysis																			Unrelated topic
Treatable causes of fever among children under five years in a seasonal malaria transmission area in Burkina Faso																			Unrelated topic
A Review of Incidence and Clinical Outcomes of Neonate with False Tooth Extraction																			Unrelated topic
Factors affecting exclusive breastfeeding among women in Muheza District Tanga northeastern Tanzania: a mixed method community based study																			Unrelated topic
Effectiveness of community health workers delivering preventive interventions for maternal and child health in low-and middle-income countries: a systematic review																			It is reviewed article
Nanolitre real-time PCR detection of bacterial, parasitic, and viral agents from patients with diarrhoea in Nunavut, Canada																			Unrelated study area
Parasitic infections among children under five years in Senegal: prevalence and effect on anaemia and nutritional status																			Unrelated topic
Disease severity and common etiology of diarrhea among children under-five in Mirzapur, rural Bangladesh																			Unrelated study area
Efficacy and safety of pentavalent rotavirus vaccine in Japan: a randomized, double-blind, placebo-controlled, multicenter trial																			Unrelated topic
The global burden and epidemiology of invasive non-typhoidal Salmonella infections																			Unrelated topic
Global Maternal and Child Health Research collaboration (GloMACH)(2020). Associations between infant and young child feeding practices and acute respiratory infection and diarrhoea in Ethiopia: A propensity score matching approach																			Unrelatedtitle and abstract
Social inequalities in malaria knowledge, prevention and prevalence among children under 5 years old and women aged 15–49 in Madagascar																			Unrelated topic
Cryptosporidium and cryptosporidiosis: the perspective from the Gulf countries																			Unrelated topic
The economic burden of water related infections in the Bamenda Health District: The case of diarrhoea																			Unrelated topic
Safety and immunogenicity of a parenteral P2-VP8-P [8] subunit rotavirus vaccine in toddlers and infants in South Africa: a randomised, double-blind, placebo-controlled trial																			Unrelated topic
Risk factors associated with underweight status in children under five: an analysis of the 2010 Rwanda Demographic Health Survey (RDHS)																			Unrelated topic
Anemia epidemiology, pathophysiology, and etiology in low‐and middle‐income countries																			Unrelated topic
Epidemiology and clinical characteristics of acute respiratory tract infections among hospitalized infants and young children in Chengdu, West China, 2009–2014																			Unrelated study area
High burden of morbidity and mortality but not growth failure in infants exposed to but uninfected with human immunodeficiency virus in Tanzania																			Unrelated topic
Effectiveness of a rural sanitation programme on diarrhoea, soil-transmitted helminth infection, and child malnutrition in Odisha, India: a cluster-randomised trial																			Unrelated study area
Rotavirus genotypes associated with childhood severe acute diarrhoea in southern Ghana: a cross-sectional study																			Unrelated topic
Virulence and phylogenetic analysis of enteric pathogenic Escherichia coli isolated from children with diarrhoea in South Africa																			Unrelated topic
Health care utilization and attitudes survey in cases of moderate-to-severe diarrhea among children ages 0–59 months in the District of Manhica, southern Mozambique																			Unrelatedtitle and abstract
Complementary feeding practices among mothers and nutritional status of infants in Akpabuyo Area, Cross River State Nigeria																			Unrelated topic
Cryptosporidium and cryptosporidiosis: the African perspective																			Unrelated topic
Breastfeeding mitigates the effects of maternal HIV on infant infectious morbidity in the Option B+ era																			Unrelated topic
Effects of source-versus household contamination of tubewell water on child diarrhea in rural Bangladesh: a randomized controlled trial																			Unrelated study area
The burden of different pathogens in acute diarrhoeal episodes among a cohort of Egyptian children less than five years old																			Unrelated topic
Demystifying the factors associated with rural–urban gaps in severe acute malnutrition among under-five children in low-and middle-income countries: A decomposition analysis																			Unrelated topic
The frequency of virulent genes and antimicrobial resistance patterns of diarrheagenic Escherichia coli isolated from stools of children presenting with diarrhea in a tertiary hospital in Abakaliki, Nigeria																			Unrelated topic
Health outcomes of an integrated behaviour-centred water, sanitation, hygiene and food safety intervention–a randomised before and after trial																			Unrelated topic
Determinants of stunting in children under 5 years in Madagascar																			Unrelated topic
Increased access to care and appropriateness of treatment at private sector drug shops with integrated management of malaria, pneumonia and diarrhoea: a quasi-experimental study in Uganda																			Unrelated topic
Impact and effectiveness of monovalent rotavirus vaccine against severe rotavirus diarrhea in Ghana																			Unrelated topic
Global prevalence of asymptomatic norovirus infection: a meta-analysis																			Unrelated topic
Regional overview on the double burden of malnutrition and examples of program and policy responses: African region																			Unrelated topic
Climatic drivers of diarrheagenic Escherichia coli incidence: a systematic review and meta-analysis																			It is reviewed article
Intestinal parasitic infection and nutritional status in children under five years old: a systematic review																			It is reviewed article
Prevalence of Giardia duodenalis and Cryptosporidium species infections among children and cattle in North Shewa Zone, Ethiopia																			Unrelated topic
Histo-blood group antigen null phenotypes associated with a decreased risk of clinical rotavirus vaccine failure among children< 2 years of age participating in the vaccine impact on diarrhea in Africa (VIDA) study in Kenya, Mali, and the Gambia																			Unrelated topic
Epidemiology of enteric viruses in children with gastroenteritis in Ogun State, Nigeria																			Unrelated topic
Malnutrition, morbidity and infection in the informal settlements of Nairobi, Kenya: an epidemiological study																			Unrelated topic
Determinants of linear growth faltering among children with moderate-to-severe diarrhea in the Global Enteric Multicenter Study																			Unrelated study area
The burden of enteropathy and “subclinical” infections																			Unrelated topic
Epidemiology and etiology of childhood pneumonia in 2010: estimates of incidence, severe morbidity, mortality, underlying risk factors and causative pathogens for 192 countries																			Unrelated topic
Factors associated with wasting among children under five years old in South Asia: Implications for action																			Unrelated topic
Determinants of malnutrition in children under five years in developing countries: a systematic review																			It is reviewed article
Mortality among children under five years admitted for routine care of severe acute malnutrition: a prospective cohort study from Kampala, Uganda																			Unrelated topic
Toxin-producing Clostridium difficile strains as long-term gut colonizers in healthy infants																			Unrelated topic
A multilevel analysis of lifestyle variations in symptoms of acute respiratory infection among young children under five in Nigeria																			Unrelated topic
Prevalence and factors associated with intestinal parasitic infection among under-five children in and around Haro Dumal Town, Bale Zone, Ethiopia																			Unrelated topic
Global burden of maternal and child undernutrition and micronutrient deficiencies																			Unrelated topic
Molecular characterization of Cryptosporidium spp. among children in rural Ghana																			Unrelated topic
The prevalence of stunting and associated factors among children under five years of age in southern Ethiopia: community based cross-sectional study																			Unrelated topic
Efficacy of a low-cost, heat-stable oral rotavirus vaccine in Niger																			Unrelated topic
Epidemiology and genetic diversity of human astrovirus infection among hospitalized patients with acute diarrhea in Bangladesh from 2010 to 2012																			Unrelated study area
Intestinal protozoan and helminthic diarrheal infections in children under five years old in Agasha, Benue state, north-central Nigeria																			Unrelated topic
Longitudinal change of selected human milk oligosaccharides and association to infants’ growth, an observatory, single center, longitudinal cohort study																			Unrelated topic
Childhood pneumonia in low-and-middle-income countries: An update																			Unrelated topic
A determinant analysis of stunting prevalence on under 5-year-old children to establish stunting management policy																			Unrelated topic
Iron deficiency anemia: problems in diagnosis and prevention at the population level																			Unrelated topic
Spatially varying relationships between risk factors and child diarrhea in West Africa, 2008-2013																			Ineligible study period
Global and regional burden of hospital admissions for severe acute lower respiratory infections in young children in 2010: a systematic analysis																			It is reviewed article
Molecular and epidemiological characterization of human adenovirus and classic human astrovirus in children with acute diarrhea in Shanghai, 2017–2018																			Unrelated study area
Hospital-based surveillance for rotavirus gastroenteritis in children younger than 5 years of age in Ethiopia: 2007–2012																			Unrelated topic
Travelers’ diarrhea																			Ineligible study population
Factors associated with mortality in children under five years old hospitalized for Severe Acute Malnutrition in Limpopo province, South Africa, 2014-2018: A cross-sectional analytic study																			Unrelated topic
Higher prevalence of stunting and poor growth outcomes in HIV-exposed uninfected than HIV-unexposed infants in Kenya																			Unrelated topic
Multi-drug-resistant enterotoxigenic and enterohemorrhagic Escherichia coli isolated from children with diarrhea																			Unrelatedtitle and abstract
Iron-rich food consumption and associated factors among children aged 6–23 months in sub-Saharan Africa: A multilevel analysis of Demographic and Health Surveys																			Unrelated topic
Rotavirus gastroenteritis in children under 5 years in the Kingdom of Bahrain: hospital-based surveillance																			Unrelated topic
Maternal Knowledge, Attitudes and Practices towards Prevention and Management of Child Diarrhoea in Urban and Rural Maseru, Lesotho																			Unrelated topic
A systematic review of the incidence, risk factors and case fatality rates of invasive nontyphoidal Salmonella (iNTS) disease in Africa (1966 to 2014)																			It is reviewed article
Integrated community case management of childhood illness in Ethiopia: implementation strength and quality of care																			Unrelated topic
Treatment outcome and associated factors among under-five children with severe acute malnutrition admitted to therapeutic feeding unit in Woldia hospital, North Ethiopia																			Unrelated topic
Emergence of resistance to quinolones and β-lactam antibiotics in enteroaggregative and enterotoxigenic Escherichia coli causing traveler’s diarrhea																			Unrelated topic
Traveler’s diarrhea																			Ineligible study population
Prevalence of stunting and associated factors among children aged 06–59 months in Southwest Ethiopia: a cross-sectional study																			Unrelated topic
Health care-seeking behavior during childhood diarrheal illness: results of health care utilization and attitudes surveys of caretakers in western Kenya, 2007–2010																			Ineligible study period
Prevalence of stunting and its associated factors among children 6–59 months of age in pastoralist community, Northeast Ethiopia: A community-based cross-sectional study																			Unrelated topic
Antibiotic susceptibilities of Salmonella species prevalent among children of 0-5 years with diarrhea in Katsina state, Nigeria																			Unrelated topic
Enteric pathogens in stored drinking water and on caregiver’s hands in Tanzanian households with and without reported cases of child diarrhea																			Unrelatedtitle and abstract
Spatial mapping of acute diarrheal disease using GIS and estimation of relative risk using empirical Bayes approach																			Unrelated topic
Prevalence and associated factors of pediatric emergency mortality at Tikur Anbessa specialized tertiary hospital: a 5 year retrospective case review study																			Unrelated topic
Viral gastroenteritis among children of 0-5 years in Nigeria: Characterization of the first Nigerian aichivirus, recombinant noroviruses and detection of a zoonotic astrovirus																			Unrelatedtitle and abstract
Low sensitivity of the ImmunocardSTAT® Crypto/Giardia Rapid Assay test for the detection of Giardia and Cryptosporidium in fecal samples from children living in Libreville, Central Africa																			Unrelated topic
Clostridium difficile infection in children hospitalized due to diarrhea																			Unrelated topic
Breastfeeding: health benefits for child and mother																			Unrelated topic
Probiotics for treating acute infectious diarrhoea																			Unrelated topic
Acute malnutrition among children aged 6–59 months of the nomadic population in Hadaleala district, Afar region, northeast Ethiopia																			Unrelated topic
Histo-blood group antigens as receptors for rotavirus, new understanding on rotavirus epidemiology and vaccine strategy: rotavirus host receptor and vaccine strategy																			Unrelated topic
Probiotics for gastrointestinal disorders: proposed recommendations for children of the Asia-Pacific region																			Unrelated study area
A randomized, controlled trial of the impact of alternative dosing schedules on the immune response to human rotavirus vaccine in rural Ghanaian infants																			Unrelated topic
Effects of zinc supplementation in the prevention of respiratory tract infections and diarrheal disease in Colombian children: A 12-month randomised controlled trial																			Unrelated topic
Probiotics for prevention and treatment of diarrhea																			Unrelated topic
Diversity of Clostridium difficile PCR ribotypes in Europe: results from the European, multicentre, prospective, biannual, point-prevalence study of Clostridium difficile infection in hospitalised patients with diarrhoea (EUCLID), 2012 and 2013																			Unrelated study area
Mother's knowledge and practice of home care management of diarrhoea and risk factors in under 5 years in Nakuru, Kenya.																			Unrelatedtitle and abstract
Regional prevalence and determinants of exclusive breastfeeding in India																			Unrelated study area
Prevalence and risk factors of anemia in children aged from 6 to 59 months in Togo: analysis from Togo demographic and health survey data, 2013–2014																			Unrelated topic
Use of population-based surveillance to define the high incidence of shigellosis in an urban slum in Nairobi, Kenya																			Unrelated topic
Why under five children are stunted in Pakistan? A multilevel analysis of Punjab Multiple indicator Cluster Survey (MICS-2014)																			Unrelated study area
Surveying gut microbiome research in Africans: toward improved diversity and representation																			Unrelated topic
Global prevalence of norovirus in cases of gastroenteritis: a systematic review and meta-analysis																			Unrelated topic
The global prevalence of and factors associated with Helicobacter pylori infection in children: a systematic review and meta-analysis																			Unrelated study area
Prevention of iron deficiency anemia in infants and toddlers																			Unrelated topic
A review of selected studies on the factors associated with the nutrition status of children under the age of five years in South Africa																			Unrelated topic
Cotrimoxazole prophylaxis increases resistance gene prevalence and α-diversity but decreases β-diversity in the gut microbiome of human immunodeficiency virus–exposed, uninfected infants																			Unrelated topic
Tropheryma whipplei associated with diarrhoea in young children																			Unrelated topic
Clostridium difficile–from colonization to infection																			Unrelated topic
Hand hygiene intervention strategies to reduce diarrhoea and respiratory infections among schoolchildren in developing countries: a systematic review																			It is reviewed article
A global survey of changing patterns of food allergy burden in children																			Unrelated topic
Incidence of Cryptosporidium andersoni in diarrheal patients from southern Assam, India: a molecular approach																			Unrelated topic
Iron deficiency anemia in children residing in high and low-income countries: risk factors, prevention, diagnosis and therapy																			Unrelated study area
Exclusive breastfeeding and its effect on growth of Malawian infants: results from a cross-sectional study																			Unrelated topic
Child marriage and its association with morbidity and mortality of children under 5 years old: Evidence from India																			Unrelated topic
MOLECULAR DETECTION OF ADENOVIRUS IN CHILDREN AGE 0-5 PRESENTING DIARRHEA IN OGUN STATE																			Unrelated topic
Aetiologies of diarrhoea in adults from urban and rural treatment facilities in Bangladesh																			Unrelated study area
Estimating the burden of iron deficiency among African children																			Unrelated topic
Intestinal pathogenic Escherichia coli: insights for vaccine development																			Unrelated topic
Socio-cultural determinants of infant malnutrition in Cameroon																			Unrelated topic
A novel nano-iron supplement to safely combat iron deficiency and anaemia in young children: The IHAT-GUT double-blind, randomised, placebo-controlled trial protocol																			Unrelated topic
Malnutrition among 6–59‐Month‐Old Children at District 2 Hospital, Ho Chi Minh City, Vietnam: Prevalence and Associated Factors																			Unrelated topic
Identification and antimicrobial resistance prevalence of pathogenic Escherichia coli strains from treated wastewater effluents in Eastern Cape, South Africa																			Unrelated topic
Epidemiology of Salmonella Associated Diarrhea in Children in Faisalabad, Pakistan																			Unrelated study area
Molecular epidemiology and surveillance of circulating rotavirus and adenovirus in Congolese children with gastroenteritis																			Unrelated topic
Systematic review of the respiratory syncytial virus (RSV) prevalence, genotype distribution, and seasonality in children from the Middle East and North Africa (MENA) region																			Unrelated topic
Adherence to and acceptability of home fortification with vitamins and minerals in children aged 6 to 23 months: a systematic review																			Unrelated topic
Malnutrition in Sub–Saharan Africa: burden, causes and prospects																			Unrelated topic
Risk factors affecting child cognitive development: a summary of nutrition, environment, and maternal–child interaction indicators for sub-Saharan Africa																			Unrelated topic
Campylobacter at the human–food interface: The african perspective																			Unrelated topic
Water, sanitation, and health in sub‑Saharan Africa: A cross-national analysis of maternal and neo-natal mortality																			Unrelated topic
Trends and mortality effects of vitamin A deficiency in children in 138 low-income and middle-income countries between 1991 and 2013: a pooled analysis of population-based surveys																			Unrelated topic
Temporal distribution of gastroenteritis viruses in Ouagadougou, Burkina Faso: seasonality of rotavirus																			Unrelated topic
Adherence to zinc supplementation guidelines in the management of acute diarrhoea in hospitalized children																			Unrelated topic
Changing pattern of prevalence and genetic diversity of rotavirus, norovirus, astrovirus, and bocavirus associated with childhood diarrhea in Asian Russia, 2009–2012																			Unrelated study area
Burden of Streptococcus pneumoniae and Haemophilus influenzae type b disease in children in the era of conjugate vaccines: global, regional, and national estimates for 2000–15																			Unrelated study area
Millennium Development Goals 4 and 5: Past and future progress																			Unrelated topic
Isolation and Antibiotic Susceptibility Patterns of Shigella and Salmonella among Under 5 Children with Acute Diarrhoea: A Cross-Sectional Study at Selected Public Health Facilities in Addis Ababa, Ethiopia. Clin Microbiol 4: 186. doi: 10.4172/2327-5073.1000186 Page 2 of 7 Clin Microbiol ISSN: 2327-5073 CMO, an open access journal Volume 4• Issue 1• 1000186																			Unrelatedtitle and abstract
The safe start trial to assess the effect of an infant hygiene intervention on enteric infections and diarrhoea in low-income informal neighbourhoods of Kisumu, Kenya: a study protocol for a cluster randomized controlled trial																			Unrelated topic
Under-nutrition among HIV-exposed uninfected children: a review of African perspective																			Unrelated topic
Effect of provision of daily zinc and iron with several micronutrients on growth and morbidity among young children in Pakistan: a cluster-randomised trial																			Unrelated topic
Nutrition and maternal, neonatal, and child health																			Unrelated topic
Maturation of the infant rhesus macaque gut microbiome and its role in the development of diarrheal disease																			Unrelatedtitle and abstract
Rota virus diarrhea in hospitalized children																			Unrelated topic
Determinants of early introduction of solid, semi-solid or soft foods among infants aged 3–5 months in four Anglophone West African countries																			Unrelated topic
Environmental enteric dysfunction and child stunting																			Unrelated topic
Epidemiology of Cryptosporidiosis in France from 2017 to 2019																			Unrelated topic
Postdischarge mortality prediction in sub-Saharan Africa																			Unrelated topic
The role of the microbiome and the use of probiotics in gastrointestinal disorders in adults in the Asia‐Pacific region‐background and recommendations of a regional consensus meeting																			Unrelated topic
Effects of water quality, sanitation, handwashing, and nutritional interventions on diarrhoea and child growth in rural Kenya: a cluster-randomised controlled trial																			Unrelatedtitle and abstract
Prevalence and determinants of pre-lacteal feeding in South Sudan: a community-based survey																			Unrelated topic
Paediatrics in the Tropics																			Unrelated topic
World Health Organization global estimates and regional comparisons of the burden of foodborne disease in 2010																			Unrelated study area
Norovirus infection and acquired immunity in 8 countries: results from the MAL-ED study																			Unrelated topic
Prevalence and antimicrobial susceptibility patterns of Shigella and Salmonella species among patients with diarrhea attending Gondar Town Health Institutions, Northwest Ethiopia																			Unrelated topic
Estimating the burden of febrile illnesses																			Unrelated topic
Epidemiology and treatment of relative anemia in children with sickle cell disease in sub-Saharan Africa																			Unrelated topic
Rotavirus epidemiology and surveillance before vaccine introduction in Argentina, 2012–2014																			Unrelated topic
Household food insecurity, nutritional status and morbidity in Brazilian children																			Unrelated study area
Prevalence and associated factors of underweight among children 6–59 months of age in Takusa district, Northwest Ethiopia																			Unrelated topic
Update on vaccines for enteric pathogens																			Unrelated topic
Child and infant mortality																			Unrelated topic
Associations of suboptimal growth with all-cause and cause-specific mortality in children under five years: a pooled analysis of ten prospective studies																			Unrelated topic
What explains the fall in child stunting in Sub-Saharan Africa?																			Unrelated topic
Shigellosis: epidemiology in India																			Unrelated study area
Prevalence of exclusive breastfeeding practice and associated factors among mothers having infants less than 6 months old, in Bahir Dar, Northwest, Ethiopia: a community based cross sectional study, 2017																			Unrelated topic
Efficacy of Bacillus clausii and Saccharomyces boulardii in treatment of acute rotaviral diarrhea in pediatric patients																			Unrelated topic
Modelling and forecasting spatio-temporal variation in the risk of chronic malnutrition among under-five children in Ghana																			Unrelated topic
Attending informal preschools and daycare centers is a risk factor for underweight, stunting and wasting in children under the age of five years in underprivileged communities in South Africa																			Unrelated topic
The global burden of viral food-borne diseases: a systematic review																			Unrelated topic
Prevalence and determinant factors of exclusive breastfeeding practices among mothers in Enderta woreda, Tigray, North Ethiopia: a cross-sectional study																			Unrelated topic
Malnutrition in India: status and government initiatives																			Unrelated study area
Impaired growth in rural Gambian infants exposed to aflatoxin: a prospective cohort study																			Unrelated topic
Prevalence of undernutrition, its determinants, and seasonal variation among tribal preschool children of Odisha state, India																			Unrelated study area
An assessment of enterotoxigenic Escherichia coli and Shigella vaccine candidates for infants and children																			Unrelated study area
Safety and immunogenicity of the recombinant Mycobacterium bovis BCG vaccine VPM1002 in HIV-unexposed newborn infants in South Africa																			Unrelated topic
Predictors of anemia in preschool children: Biomarkers Reflecting Inflammation and Nutritional Determinants of Anemia (BRINDA) project																			Unrelated topic
Prevalence and associated factors influencing stunting and wasting among children of ages 1 to 5 years in Nkwanta South Municipality, Ghana																			Unrelated topic
Factors influencing mothers’ health care seeking behaviour for their children: evidence from 31 countries in sub-Saharan Africa																			Unrelated topic
Evaluation of prevalence and risk factors associated with Cryptosporidium infection in rural population of district Buner, Pakistan																			Unrelated study area
Association of atypical enteropathogenic Escherichia coli with diarrhea and related mortality in kittens																			Unrelated topic
Investigating the prevalence of Shigella species and their antibiotic resistance pattern in children with acute diarrhea referred to selected hospitals in Tehran, Iran																			Unrelated study area
New technologies for detection of enteric parasites																			Unrelated topic
Health shocks and their long-lasting impact on health behaviors: Evidence from the 2009 H1N1 pandemic in Mexico																			Unrelated topic
Prelacteal and early formula feeding increase risk of infant hospitalisation: a prospective cohort study																			Unrelated topic
Association between toilet availability and handwashing habits and the incidence of stunting in young children in Tanjung Pinang City, Indonesia																			Unrelated study area
Iron status and systemic inflammation, but not gut inflammation, strongly predict gender-specific concentrations of serum hepcidin in infants in rural Kenya																			Unrelated topic
Formative research on hygiene behaviors and geophagy among infants and young children and implications of exposure to fecal bacteria																			Unrelated topic
Temperature-related morbidity and mortality in Sub-Saharan Africa: A systematic review of the empirical evidence																			Unrelated topic
Multi–country analysis of routine data from integrated community case management (iCCM) programs in sub–Saharan Africa																			Unrelated topic
Effectiveness of pneumococcal conjugate vaccine and rotavirus vaccine introduction into the South African public immunisation programme: impact of new childhood vaccines-Progress towards the Millennium Development Goals																			Unrelated topic
Entamoeba species in South Africa: correlations with the host microbiome, parasite burdens, and first description of Entamoeba bangladeshi outside of Asia																			Unrelated study area
Safety of azithromycin in infants under six months of age in Niger: a community randomized trial																			Unrelated topic
How can controlled human infection models accelerate clinical development and policy pathways for vaccines against Shigella?																			Unrelated topic
Prevalence of stunting and associated factors among preschool children: a community based comparative cross sectional study in Ethiopia																			Unrelated topic
Does forest loss increase human disease? Evidence from Nigeria																			Unrelated topic
Ending malnutrition in all its forms requires scaling up proven nutrition interventions and much more: a 129-country analysis																			Unrelated topic
Global distribution and disease burden related to micronutrient deficiencies																			Unrelated topic
Rotavirus infection: a disease of the past?																			Unrelated topic
Hand washing: knowledge, attitude and practice amongst mothers of under-five children in Osogbo, Osun State, Nigeria																			Unrelated topic
Effectiveness of the live attenuated rotavirus vaccine produced by a domestic manufacturer in China studied using a population-based case–control design																			Unrelated study area
Rotavirus G and P types circulating in the eastern region of Kenya: predominance of G9 and emergence of G12 genotypes																			Unrelated topic
Preventive zinc supplementation for children, and the effect of additional iron: a systematic review and meta-analysis																			Unrelated topic
Piecing together the stunting puzzle: a framework for attributable factors of child stunting																			Unrelated topic
WHO preferred product characteristics for vaccines against enterotoxigenic Escherichia coli																			Unrelated topic
Initiation of breastfeeding within one hour of birth among mothers with infants younger than or equal to 6 months of age attending public health institutions in Addis Ababa, Ethiopia																			Unrelated topic
Cryptosporidiosis in HIV infected patients with diarrhoea in Kano state, North-western Nigeria																			Unrelated topic
Latrine utilization and associated factors in rural community of Aneded district, North West Ethiopia, 2014																			Unrelated topic
Giardia: a pathogen or commensal for children in high-prevalence settings?																			Unrelated topic
HIV-exposed uninfected infants in Zimbabwe: insights into health outcomes in the pre-antiretroviral therapy era																			Unrelated topic
A question mark on zinc deficiency in 185 million people in Pakistan—possible way out																			Unrelated study area
Maternal HIV infection is an important health determinant in non-HIV-infected infants																			Unrelated study area
Epidemiology and public health significance of Cryptosporidium isolated from cattle, buffaloes, and humans in Egypt																			Unrelated topic
Mycotoxin exposure and infant and young child growth in Africa: what do we know?																			Unrelated topic
The prevalence of gluten free diet use among preschool children with autism spectrum disorder																			Unrelated topic
Clostridium difficile infection: early history, diagnosis and molecular strain typing methods																			Unrelated topic
Water quality awareness and breastfeeding: Evidence of health behavior change in Bangladesh																			Unrelated study area
Chronic sequelae and severe complications of norovirus infection: a systematic review of literature																			Unrelated study area
The impact of malnutrition on childhood infections																			Unrelated topic
WHO estimates of the global burden of foodborne diseases: foodborne disease burden epidemiology reference group 2007-2015																			Unrelated topic
Prevalence of anemia and associated factors among hospitalized children attending the University of Gondar Hospital, Northwest Ethiopia																			Unrelated topic
White paper: pathways to progress in newborn screening for sickle cell disease in sub-Saharan Africa																			Unrelated topic
Risk Factors and Predictive Model of Diarrhea in Kupang																			Unrelated topic
5 岁以下儿童腹泻影响因素研究进展																			languge
A Perspective on the Strategy for Advancing ETVAXÂ®, An Anti-ETEC Diarrheal Disease Vaccine, into a Field Efficacy Trial in Gambian Children: Rationale, Challenges, Lessons Learned, and Future Directions.																			Unrelated topic
Use of nanoparticles, a modern means of drug delivery, against cryptosporidiosis.																			Unrelated topic
Clinical Differences between SARS-CoV-2 and RSV Infections in Infants: Findings from a Caseâ€“Control Study.																			Unrelated topic
Recent Records on Bacterial Opportunistic Infections via the Dietary Route.																			Unrelated topic
Stunting Among Children Under Two Years in the Islands Areas: A Cross-sectional Study of the Maluku Region in Indonesia, 2021.																			Unrelated study area
When WASHing Is Not Enough: Food Hygiene and Chicken Production in Mozambique.																			Unrelated topic
Infections and acute kidney injury: a global perspective.																			Unrelated topic
A Review of Post Neonatal Paediatric Admission Pattern and Outcome in a Public Tertiary Health Facility in Nigeria.																			Unrelated topic
Clinical considerations on monkeypox antiviral medications: An overview.																			Unrelated topic
Prevalence of undernutrition and associated factors among children aged 6â€“23 months: a cross-sectional analysis from South-East Ethiopia.																			Unrelated topic
Legumes: A Vehicle for Transition to Sustainability.																			Unrelated topic
Clinical characteristics and predictors of delayed discharge among children with SARSâ€‘CoVâ€‘2 Omicron variant infection.																			Unrelated topic
The Role of the Complement System in the Pathogenesis of Infectious Forms of Hemolytic Uremic Syndrome.																			Unrelated topic
Wilderness Medical Society Clinical Practice Guidelines on Water Treatment for Wilderness, International Travel, and Austere Situations.																			Unrelated topic
Prenatal Exposure to Poly- and Perfluoroalkyl Substances (2009â€“2014) and Vaccine Antibody Titers of Measles, Mumps, Rubella, and Varicella in Children Four to Eight Years Old from the Healthy Start Cohort.																			Unrelated topic
Mental Health Awareness and Promotion during the First 1000 Days of Life: An Expert Consensus.																			Unrelated topic
A Quantitative and Qualitative Program Evaluation of a Case-Area Targeted Intervention to Reduce Cholera in Eastern Democratic Republic of the Congo.																			Unrelated topic
Assessing the Occurrence of Host-Specific Faecal Indicator Markers in Water Systems as a Function of Water, Sanitation and Hygiene Practices: A Case Study in Rural Communities of Vhembe District Municipality, South Africa.																			Unrelated topic
mRNA-based VP8* nanoparticle vaccines against rotavirus are highly immunogenic in rodents.																			Unrelated topic
Patterns of antibiotic use for acute respiratory infections in under-three-year-old children in India: A cross-sectional study.																			Unrelated topic
Strengthening the Diagnosis and Treatment of Malnutrition Through Increased Nurse Involvement: A Quality Improvement Project From Pediatric Wards in Mozambique.																			Unrelated topic
Improving Malaria Case Management and Referral Relationships at the Primary Care Level in Ghana: Evaluation of a Quality Assurance Internship.																			Unrelated topic
The burden of cirrhosis and other chronic liver diseases due to hepatitis B in children and adolescents: results from global burden of disease study 2019.																			Unrelated topic
Thirteen-year viral suppression and immunologic recovery of LPV/r-based regimens in pediatric HIV treatment: a multicenter cohort study in resource-constrained settings of China.																			Unrelated topic
Isolation and Pathogenicity Analysis of a G5P[23] Porcine Rotavirus Strain.																			Unrelated topic
Oral immunization with Shigella sonnei WRSs2 and WRSs3 vaccine strains elicits systemic and mucosal antibodies with functional anti-microbial activity.																			Unrelated topic
Shiga toxin-producing Escherichia coli O157:H7 among diarrheic patients and their cattle in Amhara National Regional State, Ethiopia.																			Unrelated topic
The application of machine learning approaches to determine the predictors of anemia among under five children in Ethiopia.																			Unrelated topic
Cold, dark and malnourished: a cross-sectional analysis of the relationship between energy poverty and household burden of malnutrition in sub-Saharan Africa.																			Unrelated topic
Prediction Model with Validation for Polioseronegativity in Malnourished Children from Poliomyelitis Transmission High-Risk Area of the Democratic Republic of the Congo (DRC).																			Unrelated topic
Pediatric post-discharge mortality in resource-poor countries: a systematic review and meta-analysis.																			Unrelated topic
Intervention Effect of a Soybean-Based Complementary Food Supplement on Anemic Infants in a Poor Rural Region in China: Evidence from Quasi-RCT.																			Unrelated topic
Anthelmintic resistance in soil-transmitted helminths: One-Health considerations.																			Unrelated topic
Exclusive breastfeeding practices and its determinants in Indian infants: findings from the National Family Health Surveys-4 and 5.																			Unrelated study area
Efficacy and safety of praziquantel treatment against Schistosoma mansoni infection among pre-school age children in southern Ethiopia.																			Unrelated topic
Delays in seeking treatment for fever in children under five years of age in Nigeria: Evidence from the National Demographic Health Survey.																			Unrelated topic
Comparing the effectiveness of mother-focused interventions to that of mother-child focused interventions in improving maternal postpartum depression outcomes: A systematic review.																			Unrelated topic
Vaccination to Reduce Antimicrobial Resistance Burdenâ€”Data Gaps and Future Research.																			Unrelated topic
Best of JACC: Case Reports From ACC.23.																			Unrelated topic
Antibiotic safety among neonates and paediatrics in a public hospital: KwaZulu-Natal.																			Unrelated topic
Healthcare access for children in a low-income area in Cape Town: A mixed-methods case study.																			Unrelated topic
Minimum meal frequency practice and associated factors among children aged 6â€“23Â months old in The Gambia: a multilevel mixed effect analysis.																			Unrelated topic
Celiac Disease in Moroccan Children: Diagnostic Characteristics and Determinants of Diagnosis Delay.																			Unrelated topic
Characterization of genotypes and antimicrobial resistance profiles of clinical isolates of Shigella from patients in the southern region of Iran.																			Unrelated topic
Effects of Malnutrition on the Immune System and Infection and the Role of Nutritional Strategies Regarding Improvements in Childrenâ€™s Health Status: A Literature Review.																			Unrelated topic
Norovirus Epidemiology and Genotype Circulation during the COVID-19 Pandemic in Brazil, 2019â€“2022.																			Unrelated topic
Effect of lactoferrin in oral nutrition supplement (ONS) towards IL-6 and IL-10 in failure to thrive children with infection.																			Unrelated topic
Maternal Vaccine Effectiveness Against Influenza-Associated Hospitalizations and Emergency Department Visits in Infants.																			Unrelated topic
A Scoping Review of Gut Microbiome and Bifidobacterium Research in Zimbabwe: Implications for Future Studies.																			Unrelated topic
A Narrative Review of Recent Antibiotic Prescribing Practices in Ambulatory Care in Tanzania: Findings and Implications.																			Unrelated topic
Emergence of Intergenogroup Reassortant G9P[4] Strains Following Rotavirus Vaccine Introduction in Ghana.																			Unrelated topic
Preventing chronic malnutrition in children under 2 years in rural Angola (MuCCUA trial): protocol for the economic evaluation of a three-arm community cluster randomised controlled trial.																			Unrelated topic
Acute gastroenteritisâ€”changes to the recommended original oral rehydrating salts: a review.																			Unrelated topic
A digital health algorithm to guide antibiotic prescription in pediatric outpatient care: a cluster randomized controlled trial.																			Unrelated topic
Prevalence of intestinal parasites in children and domestic animals from two peri-urban neighborhoods in northeastern Argentina.																			Unrelated study area
Practices of hygiene during complementary food feeding and associated factors among women with children aged 6âˆ’24 months in Dedo district, Southwest Ethiopia: A crossâ€sectional study.																			Unrelated topic
Controlling of foodborne pathogen biofilms on stainless steel by bacteriophages: A systematic review and meta-analysis.																			Unrelated topic
Clinical and molecular characterization of children and adults with respiratory bocavirus infection in Mexico: a cross-sectional nested study within the ILI002 prospective observational study.																			Unrelated topic
Association of HIV Exposure and HIV Infection With In-hospital Mortality Among Hospitalized Infants <1 Year of Age, South Africa, 2016â€“2018.																			Unrelated topic
Predictors of Mortality Among Children and Adolescents Living With HIV on Antiretroviral Therapy in Western Kenya.																			Unrelated topic
Global health economics: The Equitable Impact Sensitive Tool (EQUIST) â€“ development, validation, implementation and evaluation of impact (2011 to 2022).																			Unrelated topic
Prediction of malaria positivity using patientsâ€™ demographic and environmental features and clinical symptoms to complement parasitological confirmation before treatment.																			Unrelated topic
Distance to Health Centers and Effectiveness of Azithromycin Mass Administration for Children in Niger: A Secondary Analysis of the MORDOR Cluster Randomized Trial.																			Unrelated topic
The Socioeconomic Impact of Diseases of Working Equids in Low and Middle-Income Countries: A Critical Review.																			Unrelated topic
Genomic analysis of Shigella isolates from Lebanon reveals marked genetic diversity and antimicrobial resistance.																			Unrelated topic
Social determinants of child malnutrition outcomes: Evidence from CHNS in China.																			Unrelated topic
SKNâ€1/NRF2 upregulation by vitamin A is conserved from nematodes to mammals and is critical for lifespan extension in Caenorhabditis elegans .																			Unrelated topic
How We Treat Drug-Susceptible Pulmonary Tuberculosis: A Practical Guide for Clinicians.																			Unrelated topic(duplicate 3 times)
Modeling the Risk Factors of Undernutrition among Children below Five Years of Age in Uganda Using Generalized Structural Equation Models.																			Unrelated topic(duplicate 3 times)
The Governance of Childhood Vaccination Services in Crisis Settings: A Scoping Review.																			Unrelated topic(duplicate 3 times)
Community health workersâ€™ quality of comprehensive care: a cross-sectional observational study across three districts in South Africa.																			Unrelated topic(duplicate 3 times)
One hundred malaria attacks since birth. A longitudinal study of African children and young adults exposed to high malaria transmission.																			Unrelated topic(duplicate 3 times)
Determinants of underâ€five pneumonia in randomly selected health facilities at Aleta Wondo Woreda, Sidama Region Ethiopia: Caseâ€“control study.																			Unrelated topic(duplicate 3 times)
Shigella as a Cause of Diarrhea Hospitalization in Children Under Five: Evaluation by Conventional and Molecular Methods.																			Unrelated topic(duplicate 3 times)
Wastewater-based surveillance as a tool for public health action: SARS-CoV-2 and beyond.																			Unrelated topic(duplicate 3 times)
Unusual pediatric lung infections: imaging findings.																			Unrelated topic(duplicate 3 times)
Interferon-gamma release assay for screening of tuberculosis infection in children.																			Unrelated topic(duplicate 3 times)
Bioactivity and efficacy of a hyperimmune bovine colostrum product- Travelan, against shigellosis in a non-Human primate model (Macaca mulatta).																			Unrelated topic(duplicate 3 times)
What works in engaging communities? Prioritising nutrition interventions in Burkina Faso, Ghana and South Africa.																			Unrelated topic(duplicate 3 times)
Micronutrient gaps during the complementary feeding period in seven countries in Southeast Asia: A Comprehensive Nutrient Gap Assessment.																			Unrelated topic(duplicate 3 times)
Prevalence and assemblage of Giardia duodenalis in a case-control study of children under 5 years from Jimma, Southwest Ethiopia.																			Unrelated topic(duplicate 3 times)
Short-term effectiveness of single-dose intranasal spray COVID-19 vaccine against symptomatic SARS-CoV-2 Omicron infection in healthcare workers: a prospective cohort study.																			Unrelated topic(duplicate 3 times)
Risk factors for severe disease and mortality in children with COVID-19.																			Unrelated topic(duplicate 3 times)
The European Union One Health 2022 Zoonoses Report.																			Unrelated topic(duplicate 3 times)
Bacterial Contamination and Antimicrobial Resistance in Drinking Water From Food and Drinking Establishments in Shashemane Town, Ethiopia.																			Unrelated topic(duplicate 3 times)
Barriers to and Facilitators of the Implementation of a Micronutrient Powder Program for Children: A Systematic Review Based on the Consolidated Framework for Implementation Research.																			Unrelated topic(duplicate 3 times)
Implications and Mechanisms of Antiviral Effects of Lactic Acid Bacteria: A Systematic Review.																			Unrelated topic(duplicate 3 times)
The interlink between chrono-nutrition and stunting: current insights and future perspectives.																			Unrelated topic(duplicate 3 times)
An integrated newborn care kit (iNCK) to save newborn lives and improve health outcomes in Gilgit Baltistan (GB), Pakistan: study protocol for a cluster randomized controlled trial.																			Unrelated topic(duplicate 3 times)
Culture of Human Rotaviruses in Relevant Models Shows Differences in Culture-Adapted and Nonculture-Adapted Strains.																			Unrelated topic(duplicate 3 times)
Decreased Weight-for-Age Associated with Mass Deworming among Young Ethiopian Schoolchildren in Jimma Town, Southwest Ethiopia: A School-Based Cross-Sectional Study.																			Unrelated topic(duplicate 3 times)
The impact of COVID-19 pandemic on the incidence of acute gastroenteritis outbreaks in Catalonia (Spain).																			Unrelated topic(duplicate 3 times)
The burden and impact of COVID-19 among newborns in African countries: a study protocol for a systematic review and meta-analysis.																			Unrelated topic(duplicate 3 times)
Impact of health system governance on healthcare quality in low-income and middle-income countries: a scoping review.																			Unrelated topic(duplicate 3 times)
Evaluation of the Antiparasitic, Antihepatotoxicity, and Antioxidant Efficacy of Quercetin and Chitosan, Either Alone or in Combination, against Infection Induced by Giardia lamblia in Male Rats.																			Unrelated topic(duplicate 3 times)
Multicenter study to describe viral etiologies, clinical profiles, and outcomes of hospitalized children with severe acute respiratory infections, Egypt 2022.																			Unrelated topic(duplicate 3 times)
Comparing the roles of community health workers for malaria control and elimination in Cambodia and Tanzania.																			Unrelated topic(duplicate 3 times)
The coverage and challenges of increasing uptake of non-National Immunization Program vaccines in China: a scoping review.																			Unrelated topic(duplicate 3 times)
Rotavirus genotype diversity in Tanzania during Rotavirus vaccine implementation between 2013 and 2018.																			Unrelated topic(duplicate 3 times)
Epidemiological features of SARS-CoV-2 Omicron infection under new control strategy: a cross-sectional study of the outbreak since December 2022 in Sichuan, China.																			Unrelated topic(duplicate 3 times)
Acceptance of the Advocacy Core Group approach in promoting integrated social and behaviour change for MNCH+N in Nigeria: a qualitative study.																			Unrelated topic(duplicate 3 times)
Reviewing the potential of probiotics, prebiotics and synbiotics: advancements in treatment of ulcerative colitis.																			Unrelated topic(duplicate 3 times)
Acceptability of Multiple Micronutrient-Fortified Bouillon Cubes among Women and Their Households in 2 Districts in The Northern Region of Ghana.																			Unrelated topic(duplicate 3 times)
Adherence, adverse drug reactions, and discontinuation associated with adverse drug reactions of HIV post-exposure prophylaxis: a meta-analysis based on cohort studies.																			Unrelated topic(duplicate 3 times)
Barriers to the uptake of eye health services of the children in rural Bangladesh: A community-based cross-sectional survey.																			Unrelated topic(duplicate 3 times)
Geostatistical modelling of child undernutrition in developing countries using remote-sensed data: evidence from Bangladesh and Ghana demographic and health surveys.																			Unrelated topic(duplicate 3 times)
Effectiveness of a breastfeeding promotion intervention model based on Society ecosystems Theory for maternal women: a study protocol of randomized controlled trial.																			Unrelated topic(duplicate 3 times)
Recent Advances in the Detection of Food Toxins Using Mass Spectrometry.																			Unrelated topic(duplicate 3 times)
Narrative review of application of metagenomic approaches to study the link between oropharyngeal microbiome and infectious diseases.																			Unrelated topic(duplicate 3 times)
Predictors for low coverage of uptake of second dose of measles vaccine among children in sub-Saharan Africa, 2023: a systematic review and meta-analysis.																			Unrelated topic(duplicate 3 times)
Chlamydophila pneumoniae-associated community-acquired pneumonia in paediatric patients of a tertiary care hospital in Mexico: molecular diagnostic and clinical insights.																			Unrelated topic(duplicate 3 times)
A communityâ€based dynamic choice model for HIV prevention improves PrEP and PEP coverage in rural Uganda and Kenya: a cluster randomized trial.																			Unrelated topic(duplicate 3 times)
Interventions for improving coverage of childhood immunisation in lowâ€ and middleâ€income countries.																			Unrelated topic(duplicate 3 times)
Characteristics and outcomes of patients hospitalized for infection with influenza, SARS-CoV-2 or respiratory syncytial virus in the season 2022/2023 in a large German primary care centre.																			Unrelated topic(duplicate 3 times)
Magnitude and trends in inequalities in healthcareâ€seeking behavior for pneumonia and mortality rate among underâ€five children in Bangladesh: Evidence from nationwide crossâ€sectional survey 2007 to 2017.																			Unrelated topic(duplicate 3 times)
Zinc â€“ a scoping review for Nordic Nutrition Recommendations 2023.																			Unrelated topic(duplicate 3 times)
Mapping the global, regional, and national burden of diarrheal diseases attributable to unsafe water.																			Unrelated topic(duplicate 3 times)
Microbial pathogens in the movies.																			Unrelated topic(duplicate 3 times)
The impact of anthropogenic climate change on pediatric viral diseases.																			Unrelated topic(duplicate 3 times)
Cryptosporidium sp. infection in solid organ transplant recipients: A systematic review and meta-analysis.																			Unrelated topic(duplicate 3 times)
Estimated distribution of malaria cases among children in sub-Saharan Africa by specified age categories using data from the Global Burden of Diseases 2019.																			Unrelated topic(duplicate 3 times)
Examining the disparities of anti-malarial drug consumption among children under the age of five: a study of 5 malaria-endemic countries.																			Unrelated topic(duplicate 3 times)
A systematic review with meta-analysis of the relation of aflatoxin B1 to growth impairment in infants/children.																			Unrelated topic(duplicate 3 times)
Excess risk in infant mortality among populations living in flood-prone areas in Bangladesh: A cluster-matched cohort study over three decades, 1988 to 2017.																			Unrelated topic(duplicate 3 times)
Comprehensive profiling of social mixing patterns in resource poor countries: a mixed methods research protocol.																			Unrelated topic(duplicate 3 times)
Types A and F Clostridium perfringens in healthcare wastewater from Ghana.																			Unrelated topic(duplicate 3 times)
Optimizing the Gut Microbiota for Individualized Performance Development in Elite Athletes.																			Unrelated topic(duplicate 3 times)
Campylobacter in Africa â€“ A specific viewpoint.																			Unrelated topic(duplicate 3 times)
Effects of Exclusive Breastfeeding Promotion Interventions on Child Outcomes: A Systematic Review and Meta-Analysis.																			Unrelated topic(duplicate 3 times)
A brief insight into Citrobacter species -Â a growing threat to public health.																			Unrelated topic(duplicate 3 times)
Barriers to appropriate complementary feeding and the use of ultraâ€processed foods: A formative qualitative study from rural Oromia, Ethiopia.																			Unrelated topic(duplicate 3 times)
Tranexamic acid by the intramuscular or intravenous route for the prevention of postpartum haemorrhage in women at increased risk: a randomised placebo-controlled trial (Iâ€™M WOMAN).																			Unrelated topic(duplicate 3 times)
Evolving Horizons: Adenovirus Vectorsâ€™ Timeless Influence on Cancer, Gene Therapy and Vaccines.																			Unrelated topic(duplicate 3 times)
Prevalence of anemia and its associated factors among children aged 6â€“23 months, in Ethiopia: a systematic review and meta analysis.																			Unrelated topic(duplicate 3 times)
Primaquine radical cure in patients with Plasmodium falciparum malaria in areas co-endemic for P falciparum and Plasmodium vivax (PRIMA): a multicentre, open-label, superiority randomised controlled trial.																			Unrelated topic(duplicate 3 times)
Safety and efficacy of the intranasal spray SARS-CoV-2 vaccine dNS1-RBD: a multicentre, randomised, double-blind, placebo-controlled, phase 3 trial.																			Unrelated topic(duplicate 3 times)
Improved household flooring is associated with lower odds of enteric and parasitic infections in low- and middle-income countries: A systematic review and meta-analysis.																			Unrelated topic(duplicate 3 times)
Seroprevalence of human adenovirus type 5 neutralizing antibodies in the Philippines.																			Unrelated topic(duplicate 3 times)
Malaria prevalence and associated factors among symptomatic children aged under five years attending Sheko District Health Center, Southwest Ethiopia: A cross-sectional study.																			Unrelated topic(duplicate 3 times)
Distribution of group a Rotavirus circulating in Mashhad, Iran.																			Unrelated topic(duplicate 3 times)
POSTER PRESENTATIONS.																			Unrelated topic(duplicate 3 times)
Prevalence of Stunting and its Biosocial Determinants among Young Children Enrolled at Urban Anganwadi Centers in Rishikesh, Uttarakhand.																			Unrelated topic(duplicate 3 times)
Typhoid and Non-Typhoid Salmonellosis Related Mortality in Iran, National Data from the Ministry of Health.																			Unrelated topic(duplicate 3 times)
Magnitude of stunting and its determinant factors among children age 6-59 months at Debre Tabor comprehensive specialized hospital, South Gondar zone, North central Ethiopia, 2020.																			Unrelated topic(duplicate 3 times)
Nasopharyngeal carriage and antibiotic susceptibility patterns of streptococcus pneumoniae, haemophilus influenzae, moraxella catarrhalis and staphylococcus aureus among urban Ugandan children post-PCV10 introduction: a cross-sectional study.																			Unrelated topic(duplicate 3 times)
The reliability and validity of the isixhosa version of the euroqol toddler and infant populations (EQ-TIPS) health related quality of life instrument.																			Unrelated topic(duplicate 3 times)
Factors associated with food consumption and dietary diversity among infants aged 6â€“18 months in Ashanti Region, Ghana.																			Unrelated topic(duplicate 3 times)
Evaluation of the diagnostic performance of EpiTuubÂ® Fecal Rotavirus Antigen Rapid Test Kit in Amhara National Regional State, Ethiopia: A multi-center cross-sectional study.																			Unrelated topic(duplicate 3 times)
Incidence and predictors of virological failure among HIV infected children and adolescents on first-line antiretroviral therapy in East Shewa hospitals, Oromia Region, Ethiopia: A retrospective follow up study.																			Unrelated topic(duplicate 3 times)
Trends and Progress on Antibiotic-Resistant Mycobacterium tuberculosis and Genes in relation to Human Immunodeficiency Virus.																			Unrelated topic(duplicate 3 times)
Pyrrolizidine Alkaloidsâ€”Pros and Cons for Pharmaceutical and Medical Applications.																			Unrelated topic(duplicate 3 times)
Impact of a simplified treatment protocol for moderate acute malnutrition with a decentralized treatment approach in emergency settings of Niger.																			Unrelated topic(duplicate 3 times)
Are the first 1,000 days of life a neglected vital period to prevent the impact on maternal and infant morbimortality of infectious diseases in Latin America? Proceedings of a workshop of experts from the Latin American Pediatric Infectious Diseases Society, SLIPE.																			Unrelated topic(duplicate 3 times)
Campylobacter jejuni uses energy taxis and a dehydrogenase enzyme for l-fucose chemotaxis.																			Unrelated topic(duplicate 3 times)
Molecular analysis of adenovirus strains responsible for gastroenteritis in children, under five, in Tunisia.																			Unrelated topic(duplicate 3 times)
Maternal Seroprevalence and Placental Transfer of COVID-19 Antibodies in Pregnancy: A Hospital-Based Study.																			Unrelated topic(duplicate 3 times)
Colonizing foreign terrain: Insights into bacterial enteropathogens.																			Unrelated topic(duplicate 3 times)
Integrated Management of Childhood Illness in Oman: 16 Years of Pre-service Initiatives for Education and Training.																			Unrelated topic(duplicate 3 times)
Incorrect Feeding Practices, Dietary Diversity Determinants and Nutritional Status in Children Aged 6â€“23 Months: An Observational Study in Rural Angola.																			Unrelated topic(duplicate 3 times)
Challenges and Stakeholders' Views on Achievements of Multi-Sectoral Governance in Improving Child Nutrition in Buhigwe District, Tanzania.																			Unrelated topic(duplicate 3 times)
Bayesian multilevel modelling of the association between socio-economic status and stunting among under-five-year children in Tanzania.																			Unrelated topic(duplicate 3 times)
Pooled prevalence and its determinants of stunting among children during their critical period in Ethiopia: A systematic review and meta-analysis.																			Unrelated topic(duplicate 3 times)
Estimating spatially disaggregated probability of severe COVID-19 and the impact of handwashing interventions: The case of Zimbabwe.																			Unrelated topic(duplicate 3 times)
Screening for viral pathogens in the gastrointestinal tract from cases of sudden unexpected death in infancy at the Tygerberg Medico-legal Mortuary.																			Unrelated topic(duplicate 3 times)
Biochemical, Nutritional, and Clinical Parameters of Vitamin B12 Deficiency in Infants: A Systematic Review and Analysis of 292 Cases Published between 1962 and 2022.																			Unrelated topic(duplicate 3 times)
Prevalence of stunting among under-five children in refugee and internally displaced communities: a systematic review and meta-analysis.																			Unrelated topic(duplicate 3 times)
Antimicrobial Resistance in Papua New Guinea: A Narrative Scoping Review.																			Unrelated topic(duplicate 3 times)
Predominance of Recombinant Norovirus Strains in Greece, 2016â€“2018.																			Unrelated topic(duplicate 3 times)
Bocaparvovirus in infants hospitalized in a neonatal intensive care unit in Midwest Brazil during the COVID-19 pandemic (2021â€“2022).																			Unrelated topic(duplicate 3 times)
Anoplocephalid tapeworms in mountain gorillas (Gorilla beringei beringei) inhabiting the Volcanoes National Park, Rwanda.																			Unrelated topic(duplicate 3 times)
Assessing the relationship of recommended diarrhea case management practices with the nutritional status of children aged between 0 to 59.9 months..																			Unrelated topic(duplicate 3 times)
Rotavirus genotypes in children under five years hospitalized with diarrhea in low and middle-income countries: Results from the WHO-coordinated Global Rotavirus Surveillance Network.																			Unrelated topic(duplicate 3 times)
Prevalence of carbapenem resistance in Acinetobacter baumannii and Pseudomonas aeruginosa in sub-Saharan Africa: A systematic review and meta-analysis.																			Unrelated topic(duplicate 3 times)
The effect of low-fidelity simulation training on breastfeeding knowledge, practice, and self-efficacy among young lactating mothers in Tanzania: A quasi-experimental study.																			Unrelated topic(duplicate 3 times)
Asthma and Other Respiratory Diseases of Children in Relation to Personal Behavior, Household, Parental and Environmental Factors in West China.																			Unrelated topic(duplicate 3 times)
Lactobacillus acidophilus Expressing Murine Rotavirus VP8 and Mucosal Adjuvants Induce Virus-Specific Immune Responses.																			Unrelated topic(duplicate 3 times)
Long-term non-progression and risk factors for disease progression among children living with HIV in Botswana and Uganda: A retrospective cohort study.																			Unrelated topic(duplicate 3 times)
An overview of fermentation in the food industryÂ - looking back from a new perspective.																			Unrelated topic(duplicate 3 times)
Prevalence and Determinants of Geohelminthiasis among School-Age Children in Jimma City, Ethiopia.																			Unrelated topic(duplicate 3 times)
Evidence of the Zoonotic Transmission of Cryptosporidium among Children and Pets.																			Unrelated topic(duplicate 3 times)
Leptospirosis Cases among Outpatients with Non-Malaria Fever Attending Primary Care Clinics during the Rainy Season in Bobo Dioulasso, Burkina Faso.																			Unrelated topic(duplicate 3 times)
Schistosomiasis Seroprevalence among Children Aged 0â€“14 Years in Nigeria, 2018.																			Unrelated topic(duplicate 3 times)
Microbial Diversity in African Foods and Beverages: A Systematic Assessment.																			Unrelated topic(duplicate 3 times)
Unlocking the Secrets of Longevity: Exploring the Impact of Socioeconomic Factors and Health Resources on Life Expectancy in Oman and Qatar.																			Unrelated topic(duplicate 3 times)
Characterization of Rotavirus Strains Responsible for Breakthrough Diarrheal Diseases among Zambian Children Using Whole Genome Sequencing.																			Unrelated topic(duplicate 3 times)
Predictors of Mothersâ€™ Care Seeking Behavior for Common Childhood Illnesses: Findings From the Afghanistan Health Survey 2015.																			Unrelated topic(duplicate 3 times)
Review of Medicinal Plants Traditionally Used to Treat Diarrhea by the People in the Amhara Region of Ethiopia.																			Unrelated topic(duplicate 3 times)
Genomic Analysis of Rwandan G9P[8] Rotavirus Strains Pre- and Post-RotaTeqÂ® Vaccine Reveals Significant Distinct Sub-Clustering in a Post-Vaccination Cohort.																			Unrelated topic(duplicate 3 times)
Staphylococcus aureus epidemiology, pathophysiology, clinical manifestations and application of nano-therapeutics as a promising approach to combat methicillin resistant Staphylococcus aureus.																			Unrelated topic(duplicate 3 times)
Inadequate Access to Potable Water Impacts Early Childhood Development in Low-Income Areas in Cape Town, South Africa.																			Unrelated topic(duplicate 3 times)
Capture and transport of white rhinoceroses (Ceratotherium simum) cause shifts in their fecal microbiota composition towards dysbiosis.																			Unrelated topic(duplicate 3 times)
The genomic epidemiology of shigellosis in South Africa.																			Unrelated topic(duplicate 3 times)
Protocol for the PATHOME study: a cohort study on urban societal development and the ecology of enteric disease transmission among infants, domestic animals and the environment.																			Unrelated topic(duplicate 3 times)
Listening to Caregivers: Narratives of Health Seeking for Children Under Five with Pneumonia and Diarrhea: Insights from the NIGRAAN Trial in Pakistan.																			Unrelated topic(duplicate 3 times)
Assessment and Exposure Analysis of Trace Metals in Different Age Groups of the Male Population in Southern Punjab, Pakistan.																			Unrelated topic(duplicate 3 times)
Protocols, policies and practices for antimicrobial stewardship in hospitalized patients in least-developed and low-income countries: a systematic review.																			Unrelated topic(duplicate 3 times)
A hidden gem in multidisciplinary antimicrobial stewardship: a systematic review on bedside nursesâ€™ activities in daily practice regarding antibiotic use.																			Unrelated topic(duplicate 3 times)
Pathogenicity and virulence of Shigella sonnei: A highly drug-resistant pathogen of increasing prevalence.																			Unrelated topic(duplicate 3 times)
Genetic Characterization of Intimin Gene (eae) in Clinical Shiga Toxin-Producing Escherichia coli Strains from Pediatric Patients in Finland.																			Unrelated topic(duplicate 3 times)
Risk factors for diarrheagenic Escherichia coli infection in children aged 6â€“24 months in peri-urban community, Nairobi, Kenya.																			Unrelated topic(duplicate 3 times)
Vaccinomics-aided next-generation novel multi-epitope-based vaccine engineering against multidrug resistant Shigella Sonnei: Immunoinformatics and chemoinformatics approaches.																			Unrelated topic(duplicate 3 times)
Risk mapping and socio-ecological drivers of soil-transmitted helminth infections in the Philippines: a spatial modelling study.																			Unrelated topic(duplicate 3 times)
Prevalence and genetic diversity of rotavirus in Bangladesh during pre-vaccination period, 1973-2023: a meta-analysis.																			Unrelated topic(duplicate 3 times)
Burden of diarrhea and antibiotic use among children in low-resource settings preventable by Shigella vaccination: A simulation study.																			Unrelated topic(duplicate 3 times)
Hand hygiene status and its associated factors among housemaids working in communal living residences in Jimma city, southwest Ethiopia.																			Unrelated topic(duplicate 3 times)
Why are so many enteric pathogen infections asymptomatic? Pathogen and gut microbiome characteristics associated with diarrhea symptoms and carriage of diarrheagenic E. coli in northern Ecuador.																			Unrelated topic(duplicate 3 times)
Improving Access to Safe Water in Rural Schools of Kenya: Qualitative Multisectoral Insights.																			Unrelated topic(duplicate 3 times)
Vitamin B12 .																			Unrelated topic(duplicate 3 times)
Safely managed sanitation practice and childhood stunting among under five years old children in Myanmar.																			Unrelated topic(duplicate 3 times)
Prevalence and Determinants of Diarrhea, Fever, and Coexistence of Diarrhea and Fever in Children Under-Five in Bangladesh.																			Unrelated topic(duplicate 3 times)
Role of CTX-M-15 gene in spread of extended-spectrum beta-lactamases among immunocompetent patients in Ghana.																			Unrelated topic(duplicate 3 times)
Exploring infant and young childâ€feeding practices among mothers of wellâ€nourished children in northern Ghana: An INPreP substudy.																			Unrelated topic(duplicate 3 times)
Contribution of the Rapid LAMP-Based Diagnostic Test (RLDT) to the Evaluation of Enterotoxigenic Escherichia coli (ETEC) and Shigella in Childhood Diarrhea in the Peri-Urban Area of Ouagadougou, Burkina Faso.																			Unrelated topic(duplicate 3 times)
Ready-to-use therapeutic/supplementary foods from local food resources: Technology accessibility, program effectiveness, and sustainability, a review.																			Unrelated topic(duplicate 3 times)
Burden of respiratory syncytial virus diseases among under 5 children in Sub-Saharan Africa: A systematic review and meta-analysis.																			Unrelated topic(duplicate 3 times)
Increased bacterial taxonomic and functional diversity is associated with impaired rotavirus vaccine immunogenicity in infants from India and Malawi.																			Unrelated topic(duplicate 3 times)
Cost-benefit analysis of a multicomponent breastfeeding promotion and support intervention in a developing country.																			Unrelated topic(duplicate 3 times)
CDC Guidelines for the Prevention and Treatment of Anthrax, 2023.																			Unrelated topic(duplicate 3 times)
Neonatal near-miss audits: a systematic review and a call to action.																			Unrelated topic(duplicate 3 times)
Association of biomarkers of enteric dysfunction, systemic inflammation, and growth hormone resistance with seroconversion to oral rotavirus vaccine: A lasso for inference approach.																			Unrelated topic(duplicate 3 times)
Prevalence of Diarrhoeagenic Escherichia coli among Children Aged between 0â€“36 Months in Peri-Urban Areas of Lusaka.																			Unrelated topic(duplicate 3 times)
Clinical Syndromes Related to SARS-CoV-2 Infection and Vaccination in Pediatric Age: A Narrative Review.																			Unrelated topic(duplicate 3 times)
A comparative study on indicators of vitamin A status and risk factors for sensitivity and specificity of the methods to detect vitamin A deficiency.																			Unrelated topic(duplicate 3 times)
Antibiotic persistence and its impact on the environment.																			Unrelated topic(duplicate 3 times)
The analysis of the genotype of Sapovirus outbreaks in Zhejiang Province.																			Unrelated topic(duplicate 3 times)
Influence of Prolonged Whole Egg Supplementation on Insulin-like Growth Factor 1 and Short-Chain Fatty Acids Product: Implications for Human Health and Gut Microbiota.																			Unrelated topic(duplicate 3 times)
New Vaccine Introductions in WHO African Region between 2000 and 2022.																			Unrelated topic(duplicate 3 times)
Intestinal flora and linear growth in children.																			Unrelated topic(duplicate 3 times)
Meningitis in Niger Republic amidst COVID-19: current issues and novel recommendations.																			Unrelated topic(duplicate 3 times)
Anthropometric failure and associated factors among children aged 6â€“23â€‰months in Ethiopia.																			Unrelated topic(duplicate 3 times)
Application of a count regression model to identify the risk factors of under-five child morbidity in Bangladesh.																			Unrelated topic(duplicate 3 times)
Statistical analysis plan for the LAKANA trial: a cluster-randomized, placebo-controlled, double-blinded, parallel group, three-arm clinical trial testing the effects of mass drug administration of azithromycin on mortality and other outcomes among 1â€“11-month-old infants in Mali.																			Unrelated topic(duplicate 3 times)
Factors associated with infant mortality in Nigeria: A scoping review.																			Unrelated topic(duplicate 3 times)
Devices and furniture for small and sick newborn care: systematic development of a planning and costing tool.																			Unrelated topic(duplicate 3 times)
Potent Antiviral Activity of Vitamin B12 against Severe Acute Respiratory Syndrome Coronavirus 2, Middle East Respiratory Syndrome Coronavirus, and Human Coronavirus 229E.																			Unrelated topic(duplicate 3 times)
Therapeutics to Treat Psychiatric and Neurological Disorders: A Promising Perspective from Algerian Traditional Medicine.																			Unrelated topic(duplicate 3 times)
Molecular Characterization of Hetero-Pathogenic and Diarrheagenic Escherichia coli Pathotypes in Diarrheic Children under Five Years and Exposure Environment in Ogun State, South-West Nigeria.																			Unrelated topic(duplicate 3 times)
Assessing the Prevalence of Astroviruses in Water Environments: A Systematic Review and Meta-analysis.																			Unrelated topic(duplicate 3 times)
Phase III randomized clinical studies to evaluate the immunogenicity, lot-to-lot consistency, and safety of ROTAVACÂ® liquid formulations (ROTAVAC 5C & 5D) and non-inferiority comparisons with licensed ROTAVACÂ® (frozen formulation) in healthy infants.																			Unrelated topic(duplicate 3 times)
Viral infections and pathogenesis of glaucoma: a comprehensive review.																			Unrelated topic(duplicate 3 times)
Advancing Probabilistic Risk Assessment by Integrating Human Biomonitoring, New Approach Methods, and Bayesian Modeling: A Case Study with the Mycotoxin Deoxynivalenol.																			Unrelated topic(duplicate 3 times)
The changing pattern of common respiratory viruses among children from 2018 to 2021 in Wuhan, China.																			Unrelated topic(duplicate 3 times)
Bioprospecting of unexplored halophilic actinobacteria against human infectious pathogens.																			Unrelated topic(duplicate 3 times)
Epidemiology of Rotavirus in Humans, Animals, and the Environment in Africa: A Systematic Review and Meta-analysis.																			Unrelated topic(duplicate 3 times)
Feasibility and safety of integrating mass drug administration for helminth control with seasonal malaria chemoprevention among Senegalese children: a randomized controlled, observer-blind trial.																			Unrelated topic(duplicate 3 times)
Frequency of respiratory virus-associated infection among children and adolescents from a tertiary-care hospital in Mexico City.																			Unrelated topic(duplicate 3 times)
Using Clinical Vignettes to Understand the Complexity of Diagnosing Type 1 Diabetes in Sub-Saharan Africa.																			Unrelated topic(duplicate 3 times)
Epidemiology and clinical characteristics of severe acute respiratory infections among hospitalized children under 5 years of age in a tertiary care center in Bangkok, Thailand, 2019â€“2020.																			Unrelated topic(duplicate 3 times)
Association between severe acute malnutrition in childhood and hematological disorders in adulthood: the Lwiro follow-up study in the Eastern Democratic Republic of the Congo.																			Unrelated topic(duplicate 3 times)
Mothers' Willingness to Use Workplace Lactation Supports: Evidence from Formally Employed Mothers in Central Kenya.																			Unrelated topic(duplicate 3 times)
The Bern Birth Cohort (BeBiCo) to study the development of the infant intestinal microbiota in a high-resource setting in Switzerland: rationale, design, and methods.																			Unrelated topic(duplicate 3 times)
Seasonal malaria chemoprevention in a context of high presumed sulfadoxine-pyrimethamine resistance: malaria morbidity and molecular drug resistance profiles in South Sudan.																			Unrelated topic(duplicate 3 times)
Zero-inflated Poisson regression analysis of factors associated with under-five mortality in Ethiopia using 2019 Ethiopian mini demographic and health survey data.																			Unrelated topic(duplicate 3 times)
Demographic, clinical and laboratory differences between paediatric acute COVID-19 and PIMS-TSâ€”results from a single centre study in the UK.																			Unrelated topic(duplicate 3 times)
Exploring Viral Metagenomics in Pediatric Patients with Acute Respiratory Infections: Unveiling Pathogens beyond SARS-CoV-2.																			Unrelated topic(duplicate 3 times)
2023 ACVIM Forum Research Abstract Program.																			Unrelated topic(duplicate 3 times)
Subjectsâ€™ Sociodemographics Influence the Transmission Patterns of Diarrheagenic Escherichia coli Pathotypes among Children under 5 Years in Nakuru County.																			Unrelated topic(duplicate 3 times)
Anti-malarial and haematological evaluation of the ethanolic, ethyl acetate and aqueous fractions of Chromolaena odorata.																			Unrelated topic(duplicate 3 times)
Correlation between gut microbiota composition, enteric infections and linear growth impairment: a caseâ€“control study in childhood stunting in Pidie, Aceh, Indonesia.																			Unrelated topic(duplicate 3 times)
Prevalence and contributing factors of anaemia among children aged 6â€“24 months and 25â€“59 months in Mali.																			Unrelated topic(duplicate 3 times)
Costs and cost-effectiveness of treatment setting for children with wasting, oedema and growth failure/faltering: A systematic review.																			Unrelated topic(duplicate 3 times)
Facilitators, barriers, and key influencers of breastfeeding among low birthweight infants: a qualitative study in India, Malawi, and Tanzania.																			Unrelated topic(duplicate 3 times)
Emerging and re-emerging pediatric viral diseases: a continuing global challenge.																			Unrelated topic(duplicate 3 times)
Adherence to evidence-based implementation of antimicrobial treatment guidelines among prescribers in sub-Saharan Africa: a systematic review and meta-analysis.																			Unrelated topic(duplicate 3 times)
Genotyping and antibiotic susceptibility of Campylobacter species isolated from raw milk samples in Qazvin, Iran.																			Unrelated topic(duplicate 3 times)
A descriptive study of vancomycin use at Red Cross War Memorial Childrenâ€™s Hospital, Cape Town.																			Unrelated topic(duplicate 3 times)
Challenges for influencing exclusive breastfeeding practice among lactating mothers with infants aged 0â€“6 months inÂ Borama District, Somaliland: A crossâ€sectional study.																			Unrelated topic(duplicate 3 times)
Early Initiation of Breastfeeding and Associated Factors Among Women of Reproductive age in Simiyu Region, Tanzania.																			Unrelated topic(duplicate 3 times)
Monkeypox virus (MPXV): A Brief account of global spread, epidemiology, virology, clinical features, pathogenesis, and therapeutic interventions.																			Unrelated topic(duplicate 3 times)
Trends and spatial distribution of neonatal sepsis, Uganda, 2016â€“2020.																			Unrelated topic(duplicate 3 times)
The diagnosis and management of dehydration in children with wasting or nutritional edema: A systematic review.																			Unrelated topic(duplicate 3 times)
Relationship of stunting with water, sanitation, and hygiene (WASH) practices among children under the age of five: a cross-sectional study in Southern Punjab, Pakistan.																			Unrelated topic(duplicate 3 times)
Determinants of inappropriate complementary feeding among children 6â€“23 months of age in Dessie City Northeast Ethiopia: a case-control study.																			Unrelated topic(duplicate 3 times)
Outcome of Diabetic Keto Acidosis Treatment and Associated Factors Among Adult Patients Admitted to Emergency and Medical Wards at St. Paulâ€™s Hospital, Addis Ababa Ethiopia, 2023: A Cross-Sectional Study.																			Unrelated topic(duplicate 3 times)
Selenium in Infants and Preschool Children Nutrition: A Literature Review.																			Unrelated topic(duplicate 3 times)
Utilization of Proximate Healthcare Facilities and Childrenâ€™s Wait Times in Senegal: An IV-Tobit Analysis.																			Unrelated topic(duplicate 3 times)
Side effects of COVID-19 vaccines in the middle eastern population.																			Unrelated topic(duplicate 3 times)
Climate variability, armed conflicts and child malnutrition in sub-saharan Africa: A spatial analysis in Ethiopia, Kenya and Nigeria.																			Unrelated topic(duplicate 3 times)
A comparison of total cost estimates between exclusive breast-feeding and breast milk substitute usage in humanitarian contexts.																			Unrelated topic(duplicate 3 times)
Diagnosis and management of malaria in the intensive care unit.																			Unrelated topic(duplicate 3 times)
Helicobacter pylori gastritis in Jordanian children: persistence versus resolution.																			Unrelated topic(duplicate 3 times)
Micronutrients and nutritional status among children living with HIV with and without severe acute malnutrition: IMPAACT P1092.																			Unrelated topic(duplicate 3 times)
Path analysis model for preventing stunting in dryland area island East Nusa Tenggara Province, Indonesia.																			Unrelated topic(duplicate 3 times)
Identification and characterization of porcine Rotavirus A in Chilean swine population.																			Unrelated topic(duplicate 3 times)
A First in Human Clinical Trial Assessing the Safety and Immunogenicity of Two Intradermally Delivered Enterotoxigenic Escherichia coli CFA/I Fimbrial Tip Adhesin Antigens with and without Heat-Labile Enterotoxin with Mutation LT(R192G).																			Unrelated topic(duplicate 3 times)
Challenges and strategies to implement exclusive breastfeeding in the selected Districts of Limpopo Province, South Africa: professional nursesÂ´ perspectives.																			Unrelated topic(duplicate 3 times)
Lower academic performance among children with perinatal HIV exposure in Botswana.																			Unrelated topic(duplicate 3 times)
Neurodevelopment of children who are HIVâ€exposed and uninfected in Kenya.																			Unrelated topic(duplicate 3 times)
Neurodevelopment among children exposed to HIV and uninfected in subâ€Saharan Africa.																			Unrelated topic(duplicate 3 times)
Change in HIVâ€related characteristics of children hospitalised with infectious diseases in Western Cape, South Africa, 2008â€“2021: a time trend analysis.																			Unrelated topic(duplicate 3 times)
Children of a syndemic: coâ€occurring and mutually reinforcing adverse child health exposures in a prospective cohort of HIVâ€affected motherâ€infant dyads in Cape Town, South Africa.																			Unrelated topic(duplicate 3 times)
Opportunities to Interrupt Transmission of Enteropathogens of Poultry Origin in Maputo, Mozambique: A Transmission Model Analysis.																			Unrelated topic(duplicate 3 times)
Assessing a digital technology-supported community child health programme in India using the Social Return on Investment framework.																			Unrelated topic(duplicate 3 times)
A comprehensive survey and analysis of international drinking water regulations for inorganic chemicals with comparisons to the World Health Organizationâ€™s drinking-water guidelines.																			Unrelated topic(duplicate 3 times)
Severe acute malnutrition promotes bacterial binding over proinflammatory cytokine secretion by circulating innate immune cells.																			Unrelated topic(duplicate 3 times)
Understanding How Minerals Contribute to Optimal Immune Function.																			Unrelated topic(duplicate 3 times)
Influenza in Children and Adolescents: Epidemiology, Management, and Prevention.																			Unrelated topic(duplicate 3 times)
Silico-tuberculosis amidst COVID-19 pandemic: global scenario and Indian perspective.																			Unrelated topic(duplicate 3 times)
Verbal Autopsy to Assess Postdischarge Mortality in Children With Suspected Sepsis in Uganda.																			Unrelated topic(duplicate 3 times)
Prevalence and associated factors of stunting among under-five children in Ethiopia: Application of marginal models analysis of 2016 Ethiopian demographic and health survey data.																			Unrelated topic(duplicate 3 times)
Access to water, sanitation and hygiene (WASH) services and drinking water contamination risk levels in households of Bishoftu Town, Ethiopia: A crossâ€sectional study.																			Unrelated topic(duplicate 3 times)
Trends and inequity in improved sanitation facility utilisation in Bangladesh: Evidence from Bangladesh Demographic and Health Surveys.																			Unrelated topic(duplicate 3 times)
Induction of Broad Immunity against Invasive Salmonella Disease by a Quadrivalent Combination Salmonella MAPS Vaccine Targeting Salmonella Enterica Serovars Typhimurium, Enteritidis, Typhi, and Paratyphi A.																			Unrelated topic(duplicate 3 times)
Idiopathic Intussusception in Infants and Children: Different Outcomes in Relation to Interventions.																			Unrelated topic(duplicate 3 times)
Growth Assessment of Under-Five Children of Employed and Unemployed Mothers of Etawah District, Uttar Pradesh: A Cross-Sectional Study.																			Unrelated topic(duplicate 3 times)
Interventions to improve the nutritional status of children under 5 years in Ethiopia: a systematic review.																			Unrelated topic(duplicate 3 times)
Prevalence and predictors of acute respiratory infection among children under-five years in Tigray regional state, northern Ethiopia: a cross sectional study.																			Unrelated topic(duplicate 3 times)
Unraveling the South Asian enigma: concurrent manifestations of child anthropometric failures and their determinants in selected South Asian countries.																			Unrelated topic(duplicate 3 times)
Maternal postnatal confinement practices and postpartum depression in Chinese populations: A systematic review.																			Unrelated topic(duplicate 3 times)
Spatial variation and determinants of inappropriate complementary feeding practice and its effect on the undernutrition of infants and young children aged 6 to 23â€‰months in Ethiopia by using the Ethiopian Mini-demographic and health survey, 2019: spatial and multilevel analysis.																			Unrelated topic(duplicate 3 times)
SARS-CoV-2 excretion kinetics in nasopharyngeal and stool samples from the pediatric population.																			Unrelated topic(duplicate 3 times)
Ten Issues for Updating in Community-Acquired Pneumonia: An Expert Review.																			Unrelated topic(duplicate 3 times)
Norovirus-Associated Gastroenteritis Vesikari Score and Pre-Existing Salivary IgA in Young Children from Rural South Africa.																			Unrelated topic(duplicate 3 times)
Epidemiology and Risk Factors for Diarrheagenic Escherichia coli Carriage among Children in Northern Ibadan, Nigeria.																			Unrelated topic(duplicate 3 times)
Hidden hunger â€“ a narrative review.																			Unrelated topic(duplicate 3 times)
The Associations of Breastfeeding Status at 6 Months with Anthropometry, Body Composition, and Cardiometabolic Markers at 5 Years in the Ethiopian Infant Anthropometry and Body Composition Birth Cohort.																			Unrelated topic(duplicate 3 times)
Progress in achieving SDG targets for mortality reduction among mothers, newborns, and children in the WHO South-East Asia Region.																			Unrelated topic(duplicate 3 times)
Human health implications of emerging diseases and the current situation in India's vaccine industry.																			Unrelated topic(duplicate 3 times)
Systematic review and meta-analysis: the efficiency of bacteriophages previously patented against pathogenic bacteria on food.																			Unrelated topic(duplicate 3 times)
Lepromatous Leprosy Manifesting As Chronic Macrocheilia: Report of a Rare Case.																			Unrelated topic(duplicate 3 times)
Phylodynamic characteristics of reassortant DS-1-like G3P[8]-strains of rotavirus type A isolated in Nizhny Novgorod (Russia).																			Unrelated topic(duplicate 3 times)
The impact of rotavirus vaccination on acute diarrhea in Thai children under 5Â years of age in the first year of universal implementation of rotavirus vaccines in the National Immunization Program (NIP) in Thailand: a 6-year analysis.																			Unrelated topic(duplicate 3 times)
Medicinal plants of the upper Aswa River catchment of northern Uganda -Â a cultural crossroads.																			Unrelated topic(duplicate 3 times)
Causes of sudden neonatal mortality disclosed by autopsy and histopathological examination.																			Unrelated topic(duplicate 3 times)
Supplementation of Prenatal Vitamin D to Prevent Childrenâ€™s Stunting: A Literature Review.																			Unrelated topic(duplicate 3 times)
Sick childâ€™s feeding practices and associated factors among mothers with sick children aged less than 2â€‰years in Gamo zone, southern Ethiopia. Does the participation of fathers contribute to improving nutrition? A facility-based cross-sectional study.																			Unrelated topic(duplicate 3 times)
Computer-aided diagnostic accuracy of pulmonary tuberculosis on chest radiography among lower respiratory tract symptoms patients.																			Unrelated topic(duplicate 3 times)
The Role of Gut Microbiota in Gestational Diabetes Mellitus Affecting Intergenerational Glucose Metabolism: Possible Mechanisms and Interventions.																			Unrelated topic(duplicate 3 times)
Therapeutic Approach Targeting Gut Microbiome in Gastrointestinal Infectious Diseases.																			Unrelated topic(duplicate 3 times)
Factors Affecting Thai Fathersâ€™ Self-Efficacy to Support Exclusive Breastfeeding.																			Unrelated topic(duplicate 3 times)
Trends in antimicrobial resistance of Shigella species in Peru, 2011â€“2020.																			Unrelated topic(duplicate 3 times)
i-MoMCARE: Innovative Mobile Technology for Maternal and Child Health Care in Cambodiaâ€”study protocol of a cluster randomized controlled trial.																			Unrelated topic(duplicate 3 times)
Human parechovirus meningitis in children: state of the art.																			Unrelated topic(duplicate 3 times)
Hygienic Disposal of Childrenâ€™s Stools Practices Among Women of Children With Diarrhoea in Sub-Saharan Africa.																			Unrelated topic(duplicate 3 times)
The epidemiology of fecal carriage of nontyphoidal Salmonella among healthy children and adults in three sites in Kenya.																			Unrelated topic(duplicate 3 times)
Pharmacokinetics and safety of first-line tuberculosis drugs rifampin, isoniazid, ethambutol, and pyrazinamide during pregnancy and postpartum: results from IMPAACT P1026s.																			Unrelated topic(duplicate 3 times)
Peer support interventions in maternal and child healthcare delivery in sub-Saharan Africa: protocol for a realist review.																			Unrelated topic(duplicate 3 times)
Severe malaria burden, clinical spectrum and outcomes at Apac district hospital, Uganda: a retrospective study of routine health facility-based data.																			Unrelated topic(duplicate 3 times)
Medicinal plants for treatment of diarrhoeal diseases among under-five children: experience from traditional healers in North-eastern Tanzania.																			Unrelated topic(duplicate 3 times)
Prevalence of Acute Malnutrition and Associated Factors among Children aged 6â€“59 months in South Wollo Zone, East Amhara, Northeast Ethiopia: a Community-based cross-sectional study.																			Unrelated topic(duplicate 3 times)
Evaluation of Anti-Diarrheal Activities of the 80% Methanol Extract and Solvent Fractions of Maesa lanceolata Forssk (Myrsinaceae) Leaves in Mice.																			Unrelated topic(duplicate 3 times)
Strong Negative Association between Cesarean Delivery and Early Initiation of Breastfeeding Practices among Vietnamese Mothersâ€”A Secondary Analysis of the Viet Nam Sustainable Development Goal Indicators on Children and Women Survey.																			Unrelated topic(duplicate 3 times)
Emerging Infectious Diseases Are Virulent Virusesâ€”Are We Prepared? An Overview.																			Unrelated topic(duplicate 3 times)
Virulence gene profiles and antimicrobial susceptibility of Salmonella Brancaster from chicken.																			Unrelated topic(duplicate 3 times)
Ascorbate deficiency increases progression of shigellosis in guinea pigs and mice infection models.																			Unrelated topic(duplicate 3 times)
Intussusception risk following oral monovalent rotavirus vaccination in 3 Asian countries: a self-control case series evaluation.																			Unrelated topic(duplicate 3 times)
Integrated traditional herbal medicine in the treatment of gastrointestinal disorder: the pattern of use and the knowledge of safety among the Eastern Region Saudi population.																			Unrelated topic(duplicate 3 times)
A genomic appraisal of invasive Salmonella Typhimurium and associated antibiotic resistance in sub-Saharan Africa.																			Unrelated topic(duplicate 3 times)
Inflammation and Oxidative Stress Induced by Obesity, Gestational Diabetes, and Preeclampsia in Pregnancy: Role of High-Density Lipoproteins as Vectors for Bioactive Compounds.																			Unrelated topic(duplicate 3 times)
Anemia prevalence and its predictors among children underâ€five years in Ghana. A multilevel analysis of the crossâ€sectional 2019 Ghana Malaria Indicator Survey.																			Unrelated topic(duplicate 3 times)
Vulnerability to health and well-being of internally displaced persons (IDPs) in Myanmar post-military coup and COVID-19.																			Unrelated topic(duplicate 3 times)
Analysis of the burden and trends of communicable diseases in Pacific Island countries from 1990 to 2019.																			Unrelated topic(duplicate 3 times)
Prevalence and Predictors Associated to Schistosoma mansoni Infection among Patients Attending the Saint Jean de Malte Hospital, Njombe, Littoral Region, Cameroon.																			Unrelated topic(duplicate 3 times)
Geospatial disparities and predictors of anaemia among pregnant women in Sub-Saharan Africa.																			Unrelated topic(duplicate 3 times)
Decomposition analysis of the decline in binary and triad undernutrition among preschool children in India.																			Unrelated topic(duplicate 3 times)
Ethnopharmacological Survey, Phytochemical Screening and Antimicrobial Activities of Medicinal Plants Used in the Treatment of Diarrhea in Southeastern Gabon.																			Unrelated topic(duplicate 3 times)
Plasmodium knowlesi (Pk) Malaria: A Review & Proposal of Therapeutically Rational Exchange (T-REX) of Pk-Resistant Red Blood Cells.																			Unrelated topic(duplicate 3 times)
Febrile seizure in children with COVID-19 during the Omicron wave.																			Unrelated topic(duplicate 3 times)
Water entrepreneurship and financialisation: Complexities for the attainment of SDG in sub-Saharan Africa.																			Unrelated topic(duplicate 3 times)
Gender-specific disaggregated analysis of childhood undernutrition in Ethiopia: evidence from 2000â€“2016 nationwide survey.																			Unrelated topic(duplicate 3 times)
Intestinal injury and the gut microbiota in patients with Plasmodium falciparum malaria.																			Unrelated topic(duplicate 3 times)
Field evaluation of a simple and rapid diagnostic test, RLDT to detect Shigella and enterotoxigenic E. coli in Indian children.																			Unrelated topic(duplicate 3 times)
Malaria in pregnancy in India: a 50-year birdâ€™s eye.																			Unrelated topic(duplicate 3 times)
From modern-day parasitology to paleoparasitology: the elusive past record and evolution of Cryptosporidium.																			Unrelated topic(duplicate 3 times)
Bifidobacterium infantis supplementation versus placebo in early life to improve immunity in infants exposed to HIV: a protocol for a randomized trial.																			Unrelated topic(duplicate 3 times)
Level of minimum acceptable diet and its associated factors among children aged 12â€“23 months in Ugandan districts.																			Unrelated topic(duplicate 3 times)
Population-Modifiable Risk Factors Associated With Childhood Stunting in Sub-Saharan Africa.																			Unrelated topic(duplicate 3 times)
Traditional medical practices for children in five islands from the Society archipelago (French Polynesia).																			Unrelated topic(duplicate 3 times)
Factors Influencing Microbiota in Modulating Vaccine Immune Response: A Long Way to Go.																			Unrelated topic(duplicate 3 times)
Perceptions of Undergraduate Medical Students Toward Integrated Management of Childhood Illness (IMCI) Pre-service Education at Sultan Qaboos University, Muscat.																			Unrelated topic(duplicate 3 times)
Application of a new multi-locus variable number tandem repeat analysis (MLVA) scheme for the seasonal investigation of Cryptosporidium parvum cases in Wales and the northwest of England, spring 2022.																			Unrelated topic
Proceedings of the 29th European Paediatric Rheumatology Congress.																			Unrelated topic
Post-epidemic health system recovery: A comparative case study analysis of routine immunization programs in the Republics of Haiti and Liberia.																			Unrelated topic
E-IMNCI: a novel clinical diagnostic support system approach to strengthen effectiveness and quality of IMNCI implementation in India.																			Unrelated topic
Clinical and regulatory development strategies for Shigella vaccines intended for children younger than 5 years in low-income and middle-income countries.																			Unrelated topic
Academy of Breastfeeding Medicine Clinical Protocol #21: Breastfeeding in the Setting of Substance Use and Substance Use Disorder (Revised 2023).																			Unrelated topic
Exploring the paradox of Muslim advantage in undernutrition among under-5 children in India: a decomposition analysis.																			Unrelated topic
Prevalence and determinants of hypertension among older adults: A comparative analysis of the 6th and 8th national health surveys of Bangladesh.																			Unrelated study area
Ten golden rules for optimal antibiotic use in hospital settings: the WARNING call to action.																			Unrelated topic
Immunogenicity and safety of a new hexavalent rotavirus vaccine in Chinese infants: A randomized, double-blind, placebo-controlled phase 2 clinical trial.																			Unrelated topic
Safety and immunogenicity of BK-SE36/CpG malaria vaccine in healthy Burkinabe adults and children: a phase 1b randomised, controlled, double-blinded, age de-escalation trial.																			Unrelated topic
Antiviral activity of zinc against hepatitis viruses: current status and future prospects.																			Unrelated topic
Adapting group care to the postpartum period using a human-centered design approach in Malawi.																			Unrelated topic
Latrine Utilization and its Associated Factors in Urban Slums Dwellers of Gondar City, Northwest Ethiopia: A Community-Based Cross-Sectional Study.																			Unrelated topic
Prevalence and Antimicrobial Susceptibility Profile of Salmonella and Shigella among Diarrheic Patients Attending Selected Health Facilities in Addis Ababa, Ethiopia.																			Unrelated topic
A Narrative Review of Antibiotic Prescribing Practices in Primary Care Settings in South Africa and Potential Ways Forward to Reduce Antimicrobial Resistance.																			Unrelated topic
The Socioeconomic Factors of Street Food Vending in Developing Countries and Its Implications for Public Health: A Systematic Review.																			Unrelated topic
Assessing caregiversâ€™ perceptions of treatment-seeking for suspected severe malaria in the Democratic Republic of the Congo.																			Unrelated topic
Gut Bacteroides act in a microbial consortium to cause susceptibility to severe malaria.																			Unrelated topic
Modeling of malaria vaccine effectiveness on disease burden and drug resistance in 42 African countries.																			Unrelated topic
Inclusion of nutritional counseling and mental health services in HIV/AIDS management: A paradigm shift.																			Unrelated topic
A Systematic review on Prevalence, Serotypes and Antibiotic resistance of Salmonella in Ethiopia, 2010â€“2022.																			Unrelated topic
Association of both Water, Sanitation and Hygiene (WASH) and Infant and Young Child Feeding (IYCF) practices with childhood malnutrition in Lao PDR: a cross-sectional study of the 2017 Lao Social Indicator Survey II.																			Unrelated topic
Protocol for a randomised, multicentre, four-arm, double-blinded, placebo-controlled trial to assess the benefits and safety of iron supplementation with malaria chemoprevention to children in Malawi: IRMA trial.																			Unrelated topic
Genomic Heterogeneity of Cryptosporidium parvum Isolates From Children in Bangladesh: Implications for Parasite Biology and Human Infection.																			Unrelated topic
Economic Evaluation of Rotavirus Vaccination in Children Aged Under Five Years in South Africa.																			Unrelated topic
Genomic, transcriptomic, and phenotypic differences among archetype Shigella flexneri strains of serotypes 2a, 3a, and 6.																			Unrelated topic
The impact of growth monitoring and promotion on health indicators in children under five years of age in lowâ€ and middleâ€income countries.																			Unrelated topic
COVID-19 lockdown effect on healthcare utilization and in-hospital mortality in children under 5 years in Cape Town, South Africa: a cross-sectional study.																			Unrelated topic
Anemia in HIV Patients Attending Highly Active Antiretroviral Therapy Clinic at Hoima Regional Referral Hospital: Prevalence, Morphological Classification, and Associated Factors.																			Unrelated topic
Factors influencing viral shedding time in non-severe paediatric infection with the SARS-CoV-2: a single-centre retrospective study.																			Unrelated topic
Intestinal carriage of invasive non-typhoidal Salmonella among household members of children with Salmonella bloodstream infection, Kisangani, DR Congo.																			Unrelated topic
Mitigating the effects of climate change on human health with vaccines and vaccinations.																			Unrelated topic
Role of multi-strain probiotics in preventing severity and frequency of recurrent respiratory tract infections in children.																			Unrelated topic
Barriers and coping responses towards infant and young child feeding practices in rural Ethiopia: a descriptive qualitative study.																			Unrelated topic
Optimization of a formula to develop iron-dense novel composite complementary flour with a reduced phytate/minerals molar ratio from dabi teff-field pea-based blends using a D-optimal mixture design.																			Unrelated topic
Safe and effective delivery of supplemental iron to healthy adults: a two-phase, randomized, double-blind trial â€“ the safe iron study.																			Unrelated topic
Pathogenic E. coli in the Food Chain across the Arab Countries: A Descriptive Review.																			Unrelated topic
Assessment of prescription pattern of under-five diarrhea cases in Western Odisha.																			Unrelated study area
Acute pharyngitis in children and adults: descriptive comparison of current recommendations from national and international guidelines and future perspectives.																			Unrelated topic
MAMI: a comprehensive database of motherâ€“infant microbiome and probiotic resources.																			Unrelated topic
Community knowledge, attitude, practices and beliefs associated with persistence of malaria transmission in North-western and Southern regions of Tanzania.																			Unrelated topic
Respiratory virus surveillance in hospitalized children less than two-years of age in Kenema, Sierra Leone during the COVID-19 pandemic (October 2020- October 2021).																			Unrelated topic
Delay in healthcare seeking for young children with severe pneumonia at Mulago National Referral Hospital, Uganda: A mixed methods cross-sectional study.																			Unrelated topic
Evaluating interactive weekly mobile phone text messaging plus motivational interviewing for breastfeeding promotion among women living with HIV, giving normal birth at a primary healthcare facility in South Africa: a feasibility randomised controlled trial.																			Unrelated topic
Symptomatic and asymptomatic enteric protozoan parasitic infection and their association with subsequent growth parameters in under five children in South Asia and sub-Saharan Africa.																			Unrelated topic
The opportunistic protist, Giardia intestinalis, occurs in gut-healthy humans in a high-income country.																			Unrelated topic
Epidemiological characteristics and spatio-temporal analysis of brucellosis in Shandong province, 2015â€“2021.																			Unrelated topic
Attitudes, Practices and Understanding of health workers and caregivers regarding the relationship between severe pneumonia and malnutrition in children: A Qualitative Study.																			Unrelated topic
Differentiate Clinical Characteristics Between Viral Pneumonia and Mycoplasma pneumoniae and Nomograms for Predicting Mycoplasma pneumoniae: A Retrospective Study in Primary Hospitals.																			Unrelated topic
A cross-sectional study evaluating the prevalence and predictors of malnutrition among children and adolescents visiting an urban academic hospital in Nepal.																			Unrelated topic
The Rise of Non-typhoidal Salmonella Infections in India: Causes, Symptoms, and Prevention.																			Unrelated topic
Diaper dermatitis and associated factors among 1â€“24 months children visiting public health facilities of Arba Minch town, Gamo zone, southern Ethiopia.																			Unrelated topic
An Analysis of the Social Impacts of a Health System Strengthening Program Based on Purchasing Health Services.																			Unrelated topic
One size does not fit all: an application of stochastic modeling to estimating primary healthcare needs in Ethiopia at the sub-national level.																			Unrelated topic
Health service needs and perspectives of a rainforest conserving community in Papua New Guineaâ€™s Ramu lowlands: a combined clinical and rapid anthropological assessment with parallel treatment of urgent cases.																			Unrelated topic
Incidence and predictors of treatment failure among children with HIV on first-line antiretroviral therapy in Wolaita zone, Southern Ethiopia: A multicenter retrospective cohort study.																			Unrelated topic
Intracranial infection and sepsis in infants caused by Salmonella derby: A case report.																			Unrelated topic
Spatial Distributions of Diarrheal Cases in Relation to Housing Conditions in Informal Settlements: A Cross-Sectional Study in Abidjan, CÃ´te dâ€™Ivoire.																			Unrelated topic
Vaccine value profile for norovirus.																			Unrelated topic
Incidence and risk factors of neonatal bacterial infections: a community-based cohort from Madagascar (2018â€“2021).																			Unrelated topic
Factors associated with mother's healthcare-seeking behavior for symptoms of acute respiratory infection in under-five children in sub-Saharan Africa: a multilevel robust Poisson regression modelling.																			Unrelated topic
Mobile phone text messaging plus motivational interviewing versus usual care: study protocol for a randomized controlled trial to evaluate effects on breastfeeding, child health, and survival outcomes, among women living with HIV (MTI-MI).																			Unrelated topic
Child health services and armed conflict in Tigray, North Ethiopia: a community-based study.																			Unrelated topic
Feasibility, acceptability and lessons learned from an infant feeding intervention trial among women living with HIV in western Kenya.																			Unrelated topic
Gut microbiota and childhood malnutrition: Understanding the link and exploring therapeutic interventions.																			Unrelated topic
Caffeine versus other methylxanthines for the prevention and treatment of apnea in preterm infants.																			Unrelated topic
Harnessing digital technology for COVID-19 response in Uganda: lessons and implications for future public health emergencies.																			Unrelated topic
Unveiling Rare Pathogens and Antibiotic Resistance in Tanzanian Cholera Outbreak Waters.																			Unrelated topic
Evaluation of Three Candidate Live-Attenuated SalmonellaÂ enterica Serovar Typhimurium Vaccines to Prevent Non-Typhoidal Salmonella Infection in an Infant Mouse Model.																			Unrelated topic
Pneumonia in Sudan: Systematic and Scoping Review of the Literature and Meta-Analysis.																			Unrelated topic
Prevalence, risk factors and molecular epidemiology of neonatal cryptosporidiosis in calves: The Argentine perspective.																			Unrelated topic
Climate shocks and nutrition: The role of food security policies and programs in enhancing maternal and neonatal survival in Niger.																			Unrelated topic
m-Follow up for zinc adherence by caretakers of children with acute watery diarrhoea: A randomized controlled trial.																			Unrelated topic
First field and laboratory evaluation of LAMP assay for malaria diagnosis in Cubal, Angola.																			Unrelated topic
The role of the minor colonization factor CS14 in adherence to intestinal cell models by geographically diverse ETEC isolates.																			Unrelated topic
Genomic analysis of almost 8,000 Salmonella genomes reveals drivers and landscape of antimicrobial resistance in China.																			Unrelated topic
Evidenceâ€based complementary feeding recipe book for Kenyan caregivers: A novel approach.																			Unrelated topic
Comparison of bacterial culture with BioFireÂ® FilmArrayÂ® multiplex PCR screening of archived cerebrospinal fluid specimens from children with suspected bacterial meningitis in Nigeria.																			Unrelated topic
Floods and Diarrhea Risk in Young Children in Low- and Middle-Income Countries.																			Unrelated topic
Formulation of zinc foliar sprays for wheat grain biofortification: a review of current applications and future perspectives.																			Unrelated topic
Empowering Low- and Middle-Income Countries to Combat AMR by Minimal Use of Antibiotics: A Way Forward.																			Unrelated topic
Anthropometric Differences in Community- Versus Clinic-Recruited Infants Participating in a Trial of Azithromycin for Prevention of Childhood Mortality in Burkina Faso.																			Unrelated topic
Vaccination of Rabbits with a Cholera Conjugate Vaccine Comprising O-Specific Polysaccharide and a Recombinant Fragment of Tetanus Toxin Heavy Chain Induces Protective Immune Responses against Vibrio cholerae O1.																			Unrelated topic
Effect of a Homestead Food Production and Food Hygiene Intervention on Biomarkers of Environmental Enteric Dysfunction in Children Younger Than 24 Months in Rural Bangladesh: A Cluster-Randomized Controlled Trial.																			Unrelated topic
Adolescent pregnancy is associated with child undernutrition: Systematic review and metaâ€analysis.																			Unrelated topic
Evaluating the competency of community pharmacists in identifying and managing malnourished patients: A cross sectional survey.																			Unrelated topic
Effectiveness of a health education program on mothers' knowledge and practice regarding amebiasis.																			Unrelated topic
Nurturing care among adolescent mothers.																			Unrelated topic
Private pharmacies as healthcare providers in Odisha, India: analysis and implications for universal health coverage.																			Unrelated topic
Clinical Features and Outcomes of the Association of Co-Infections in Children with Laboratory-Confirmed Influenza during the 2022â€“2023 Season: A Romanian Perspective.																			Unrelated topic
Associated factors in pediatric patients admitted with severe iron-deficiency anemia in the last seven years â€“ the experience of a single pediatric unit .																			Unrelated topic
Prevalence, molecular characterization, and clinical features of human bocavirus in children under 5 years of age with acute gastroenteritis admitted to a specialized children's hospital in Iran: A crossâ€sectional study.																			Unrelated study area
Spatio-temporal analysis of childhood vaccine uptake in Nigeria: a hierarchical Bayesian Zero-inflated Poisson approach.																			Unrelated topic
Invasive bacterial disease in young infants in rural Gambia: Population-based surveillance.																			Unrelated topic
Salmonella infection among the pediatric population at a tertiary care childrenâ€™s hospital in central Nepal: a retrospective study.																			Unrelated topic
Determinants of acute malnutrition among 6â€“59â€‰months old children in public hospitals in Gambella town, Southwest Ethiopia: unmatched case-control study.																			Unrelated topic
Exploring Barriers to Vitamin A Supplementation Uptake and Program Implementation Among Children Aged 6â€“59Â Months in Ethiopia: A Qualitative Approach.																			Unrelated topic
HIV/Tuberculosis Coinfection in Pregnancy and the Postpartum Period.																			Unrelated topic
Near-complete genome sequence of human astrovirus recovered from a child with acute flaccid paralysis in Guinea, 2021.																			Unrelated topic
Gut Phageomeâ€”An Insight into the Role and Impact of Gut Microbiome and Their Correlation with Mammal Health and Diseases.																			Unrelated topic
Effect of health education on knowledge of home management of diarrhoea amongst caregivers of under-five children in Yenagoa, Nigeria.																			Unrelated topic
Factors Associated with Otitis Media Among Pediatrics in Two Government Hospitals in Arba Minch, Southern Ethiopia.																			Unrelated topic
Southern African HIV Clinicians Society 2023 Guideline for post-exposure prophylaxis: Updated recommendations.																			Unrelated topic
Analysis of nasopharyngeal microbiome patterns in Zambian infants with fatal acute febrile illness.																			Unrelated topic
Prevalence of self-reported food allergy in Tunisia: General trends and probabilistic modeling.																			Unrelated topic
Prevalence and characterization of ESBL-producing Escherichia coli in healthy pregnant women and hospital environments in Benin: an approach based on Tricycle.																			Unrelated topic
Nutritional composition, health benefits and bio-active compounds of chickpea (Cicer arietinum L.).																			Unrelated topic
Defining the Zero Dose Child: A Comparative Analysis of Two Approaches and Their Impact on Assessing the Zero Dose Burden and Vulnerability Profiles across 82 Low- and Middle-Income Countries.																			Unrelated topic
M2a macrophages facilitate resolution of chemically-induced colitis in TLR4-SNP mice.																			Unrelated topic
Preventing measles in children and adolescents with HIV.																			Unrelated topic
Genetic variation in environmental enteropathy and stunting in Zambian children: A pilot genome wide association study using the H3Africa chip.																			Unrelated topic
Prevalence and genomic analysis of t203-like G9 (G9-VI) rotaviruses circulating in children with gastroenteritis in Beijing, China.																			Unrelated topic
Asymptomatic gastrointestinal carriage of multidrug-resistant carbapenemase-producing Enterobacteriaceae among children under five years in a Kenyan hospital.																			Unrelated topic
Estimating the effects of COVID-19 on essential health services utilization in Uganda and Bangladesh using data from routine health information systems.																			Unrelated topic
Preschool child growth attainment and velocity during an agriculture intervention in rural Panama may be diminished by soil-transmitted helminths.																			Unrelated topic
Exploration of Infant Food Microbial Composition from Formal and Informal Settings Using Viable Counts and 16S rRNA Gene Amplicon Sequencing in Johannesburg, South Africa.																			Unrelated topic
The essential role of intestinal microbiota in cytomegalovirus reactivation.																			Unrelated topic
Prevalence and Genomic Characterization of Rotavirus A from Domestic Pigs in Zambia: Evidence for Possible Porcineâ€“Human Interspecies Transmission.																			Unrelated topic
Cholera vaccine clinical trials: A cross-sectional analysis of clinical trials registries.																			Unrelated topic
Long-term outcomes in two adult siblings with Fucosidosis â€“ Diagnostic odyssey and clinical manifestations.																			Unrelated topic
Cholera: An Overview with Reference to the Syrian Outbreak.																			Unrelated topic
Re-examining the Nexus Between Maternal Smoking Behavior and Under-Five Childrenâ€™s ARI in India: A Comprehensive Study.																			Unrelated topic
Examining comorbidities in children with diarrhea across four provinces of Mozambique: A cross-sectional study (2015 to 2019).																			Unrelated topic
Multilevel analysis of factors associated with untreated diarrhea among under five children in Ethiopia using Ethiopian demographic and health survey.																			Unrelated topic
Case report: Presentations and cytokine profiles of inflammatory non-pulmonary COVID-19 and related diseases in children.																			Unrelated topic
Salmonella in reptiles: a review of occurrence, interactions, shedding and risk factors for human infections.																			Unrelated topic
Therapeutic Potential of Natural Products in the Treatment of Schistosomiasis.																			Unrelated topic
Week 240 Efficacy and Safety of Fostemsavir Plus Optimized Background Therapy in Heavily Treatment-Experienced Adults with HIV-1.																			Unrelated topic
Range of Clinical Manifestations Caused by Invasive Meningococcal Disease Due to Serogroup W: A Systematic Review.																			Unrelated topic
An update on the global treatment of invasive fungal infections.																			Unrelated topic
Antibiotic prescribing practices for acute respiratory illness in children less than 24 months of age in Kenema, Sierra Leone: is it time to move beyond algorithm driven decision making?.																			Unrelated topic
Cessation of exclusive breastfeeding and predictors among infants aged 0â€“6 months in Ararso district of the Somali region, Ethiopia. A community-based cross-sectional study.																			Unrelated topic
Effectiveness of orange almond potato cookie vs. orange potato cookie supplementation on nutritional wellbeing of the Indonesian stunted preschool-aged children during COVID-19 pandemic.																			Unrelated topic
The impact and implementation of an mHealth intervention to improve infant and young child feeding in Senegal: IIMAANJE protocol for a cluster randomized control trial.																			Unrelated topic
Contribution of Village Chickens in Sustainable and Healthy Food Systems for Children along a Ruralâ€“Urban Gradient: A Systematic Review.																			Unrelated topic
Treatment of H. pylori infection and gastric ulcer: Need for novel Pharmaceutical formulation.																			Unrelated topic
Worldwide research on the health effects of bovine milk containing A1 and A2 Î²-casein: Unraveling the current scenario and future trends through bibliometrics and text mining.																			Unrelated topic
Assessing food security performance from the One Health concept: an evaluation tool based on the Global One Health Index.																			Unrelated topic
Urban-rural differences in the association between long-term exposure to ambient particulate matter (PM) and malnutrition status among children under five years old: A cross-sectional study in China.																			Unrelated topic
Genetic Variants in Carbohydrate Digestive Enzyme and Transport Genes Associated with Risk of Irritable Bowel Syndrome.																			Unrelated topic
Prevalence and risk factors associated with the occurrence of Campylobacter sp. in children aged 6â€“24â€‰months in peri-urban Nairobi, Kenya.																			Unrelated topic
Subcutaneous Bacillus Calmetteâ€“GuÃ©rin Administration Induces Innate Training in Monocytes in Preweaned Holstein Calves.																			Unrelated topic
Antiviral Approach to Cytomegalovirus Infection: An Overview of Conventional and Novel Strategies.																			Unrelated topic
A multilevel analysis of the triple burden of malnutrition in Indonesia: trends and determinants from repeated cross-sectional surveys.																			Unrelated topic
Determinants of institutional delivery service utilization in Nepal.																			Unrelated topic
Unpacking the challenges of fragmentation in community-based maternal newborn and child health and health system in rural Ethiopia: A qualitative study.																			Unrelated topic
Interpersonal communication, cultural norms, and community perceptions associated with care-seeking for fever among children under age five in MagoÃ© district, Mozambique.																			Unrelated topic
Exploring the Effects of Vitamin D and Vitamin A Levels on the Response to COVID-19 Vaccine.																			Unrelated topic
Systematic Mapping of Research on Vaccine-Preventable Diseases in Children in Sub-Saharan Africa: A Decennial Scientometric Analysis.																			Unrelated topic
Family MUAC supported by a two-way SMS platform for identifying children with wasting: the Mama Aweza randomised controlled trial.																			Unrelated topic
Clinical features and risk factors analysis for poor outcomes of severe community-acquired pneumonia in children: a nomogram prediction model.																			Unrelated topic
The Challenge Non-Typhoidal Salmonella (CHANTS) Consortium: Development of a non-typhoidal Salmonella controlled human infection model: Report from a consultation group workshop, 05 July 2022, London, UK.																			Unrelated topic
Whole-genome characterization of common rotavirus strains circulating in Vellore, India from 2002 to 2017: emergence of non-classical genomic constellations.																			Unrelated topic
Extended postpartum intimate partner violence and its associated factors: community-based cross-sectional study design.																			Unrelated topic
Treatment Outcomes of Severe Acute Malnutrition and Its Determinants Among Paediatric Patients in Quetta City, Pakistan.																			Unrelated topic
Possibilities of using mussels (Mytilus galloprovincialis) to predict rotavirus contamination in Albania.																			Unrelated topic
Seroprevalence survey of SARS-CoV-2, community behaviors, and practices in Kansanshi and Kalumbila mining towns.																			Unrelated topic
Malaria Vaccines: Progress to Date.																			Unrelated topic
Mapping of nutrition policies and programs in South Asia towards achieving the Global Nutrition targets.																			Unrelated topic
The implementation and effectiveness of multi-tasked, paid community health workers on maternal and child health: A cluster-randomized pragmatic trial and qualitative process evaluation in Tanzania.																			Unrelated topic
Occurrence of Diarrheagenic Pathogens and Their Coinfection Profiles in Diarrheic Under Five Children and Tracked Human Contacts in Urban and Rural Settings of Eastern Ethiopia.																			Unrelatedtitle and abstract
Exploring the association between household access to water, sanitation and hygiene (WASH) services and common childhood diseases using data from the 2017â€“2018 Demographic and Health Survey in Benin: focus on diarrhoea and acute respiratory infection.																			Unrelated topic
A Multi-Omics and Human Biomonitoring Approach to Assessing the Effectiveness of Fortified Balanced Energyâ€“Protein Supplementation on Maternal and Newborn Health in Burkina Faso: A Study Protocol.																			Unrelated topic
Livestock health and disease economics: a scoping review of selected literature.																			Unrelated topic
Resilience of primary healthcare system across low- and middle-income countries during COVID-19 pandemic: a scoping review.																			Unrelated topic
Effects of Community-Led Total Sanitation (CLTS) Boosting and Household Factors on Latrine Ownership in Siaya County, Kenya.																			Unrelated topic
Food inflation and child undernutrition in low and middle income countries.																			Unrelated topic
Long-Term Health Benefits of Occupational Licensing: Evidence from Midwifery Laws.																			Unrelated topic
Feasibility and acceptability of the paediatric pulse oximeter in integrated management of neonatal and childhood illnesses (IMNCI) services by public health facilities: A qualitative study in rural Western India.																			Unrelated topic
Iron-rich food consumption and associated factors among children aged 6â€“23Â months in Sierra Leone: multi-level logistic regression analysis.																			Unrelated topic
Household environment and animal fecal contamination are critical modifiers of the gut microbiome and resistome in young children from rural Nicaragua.																			Unrelated topic
Child anemia in Cambodia: A descriptive analysis of temporal and geospatial trends and logistic regression-based examination of factors associated with anemia in children.																			Unrelated topic
Determinant of under nutrition among under five children in Ambo town during covid 19 pandemic in 2020. A community-based cross-sectional study.																			Unrelated topic
Stratification and Adaptation of Malaria Control Interventions in Chad.																			Unrelated topic
Replication of Human Sapovirus in Human-Induced Pluripotent Stem Cell-Derived Intestinal Epithelial Cells.																			Unrelated topic
The Gut-Wrenching Effects of Cryptosporidiosis and Giardiasis in Children.																			Unrelated topic
A review of indigenous knowledge and ethnopharmacological significance of African Copaiba Balsam Tree, Daniellia oliveri (Fabaceae).																			Unrelated topic
Salmonella meningitis in a young child from Pakistan: a case report.																			Unrelated topic
Anthelmintic efficacy of Holarrhena pubescens against Raillietina spp. of domestic fowl through ultrastructural, histochemical, biochemical and GLCM analysis.																			Unrelated topic
The changing characteristics of a cohort of children and adolescents living with HIV at antiretroviral therapy initiation in Asia.																			Unrelated topic
Time to recovery and its predictors among under five children in outpatient therapeutic feeding programme in Borena zone, Southern Ethiopia: a retrospective cohort study.																			Unrelated topic
Editorial: Global excellence in children and health.																			Unrelated topic
Prevalence of Urinary Tract Infection in Children With Severe Acute Malnutrition Aged Between Six Months and Five Years and Their Antibiotic Sensitivity Pattern.																			Unrelated topic
Approaches to Address the Anemia Challenge.																			Unrelated topic
The prevalence and multilevel analysis of minimum dietary diversity intake and its determinants among 6â€“23Â months old infants in The Gambia: further analysis of the Gambian demographic and health survey data.																			Unrelated topic
Early-childhood linear growth faltering in low- and middle-income countries.																			Unrelated topic
Child wasting and concurrent stunting in low- and middle-income countries.																			Unrelated topic
Causes and consequences of child growth faltering in low-resource settings.																			Unrelated topic
Exploring spatiotemporal trends and impacts of health resources and services on under-5 mortality in West African countries, 2010â€“2019: a spatial data analysis.																			Unrelated topic
Emergence of Marburg virus: a global perspective on fatal outbreaks and clinical challenges.																			Unrelated topic
Epidemiology of confirmed measles virus cases, surveillance, incidence, and associated factors in Eritrea: 18-year retrospective analysis.																			Unrelated topic
Advances in phage display based nano immunosensors for cholera toxin.																			Unrelated topic
Level of modern health-seeking behavior for common childhood illnesses and its associated factors among mothers of under-five children in southern Ethiopia: A community based study.																			Unrelated topic
Uncommon Presentation of Cystic Fibrosis: A Case Report and Literature Review.																			Unrelated topic
Shigella and childhood stunting: Evidence, gaps, and future research directions.																			Unrelated topic
Geographic disparities in the time to under-five mortality in Ghana.																			Unrelated topic
Rotavirus and bacterial diarrhoea among children in Ile-Ife, Nigeria: Burden, risk factors and seasonality.																			Unrelated topic
Summer diarrhea in children: a monocentric French epidemiological observational study.																			Unrelated topic		(duplicate2 times)
PacBio next-generation sequencing uncovers Apicomplexa diversity in different habitats.																			Unrelated topic		(duplicate2 times)
Helicobacter pylori Infections in Children.																			Unrelated topic		(duplicate2 times)
Updated Considerations for the Immunopharmacological Aspects of the â€œTalented mRNA Vaccinesâ€.																			Unrelated topic		(duplicate2 times)
Seroprevalence, Risk Factors and Maternalâ€“Fetal Outcomes of Toxoplasma gondii in Pregnant Women from WHO Eastern Mediterranean Region: Systematic Review and Meta-Analysis.																			Unrelated topic		(duplicate2 times)
A scoping review onÂ integrated health campaigns forÂ immunization inÂ low- andÂ middle-income countries.																			Unrelated topic		(duplicate2 times)
Dyslipidemia and Nutritional Status of HIV-Infected Children and Adolescents on Antiretroviral Treatment at the Comprehensive Chronic Care and Training Center of Jimma Medical Center.																			Unrelated topic		(duplicate2 times)
Prevention and Control of Human Salmonella enterica Infections: An Implication in Food Safety.																			Unrelated topic		(duplicate2 times)
Prevalence of soil-transmitted helminths and associated risk factors among primary school children in Kandahar, Afghanistan: A cross-sectional analytical study.																			Unrelated topic		(duplicate2 times)
The interplay between monosodium glutamate (MSG) consumption and metabolic disorders.																			Unrelated topic		(duplicate2 times)
Examination of ELISA against PCR for assessing treatment efficacy against Cryptosporidium in a clinical trial context.																			Unrelated topic		(duplicate2 times)
Expanding the role of village malaria workers in Cambodia: Implementation and evaluation of four health education packages.																			Unrelated topic		(duplicate2 times)
Determinants of under-five mortality in Sri Lanka: A multilevel analysis of 2016 Sri Lankan DHS data.																			Unrelated topic		(duplicate2 times)
Incidence of switching to second-line antiretroviral therapy and its predictors among children on antiretroviral therapy at general hospitals, Northern Ethiopia: A survival analysis.																			Unrelated topic		(duplicate2 times)
Maternal, fetal, and perinatal outcomes among pregnant women admitted to an Ebola treatment center in the Democratic Republic of Congo, 2018â€“2020.																			Unrelated topic		(duplicate2 times)
Epidemiology and aetiology of moderate to severe diarrhoea in hospitalised patients â‰¥5 years old living with HIV in South Africa, 2018â€“2021: A case-control analysis.																			Unrelated topic		(duplicate2 times)
Recent Developments in Vaccine Design: From Live Vaccines to Recombinant Toxin Vaccines.																			Unrelated topic		(duplicate2 times)
Circulation of enterotoxigenic Escherichia coli (ETEC) isolates expressing CS23 from the environment to clinical settings.																			Unrelated topic		(duplicate2 times)
Review of intervention products for use in the prevention and control of anemia.																			Unrelated topic		(duplicate2 times)
Healthcare personnel in 2016â€“2019 prospective cohort infrequently got vaccinated, worked while ill, and frequently used antibiotics rather than antivirals against viral influenza illnesses.																			Unrelated topic		(duplicate2 times)
The convergent evolution of influenza A virus: Implications, therapeutic strategies and what we need to know.																			Unrelated topic		(duplicate2 times)
Predictors associated with critical care need and in-hospital mortality among children with laboratory-confirmed COVID-19 infection in a high HIV infection burden region.																			Unrelated topic		(duplicate2 times)
Phylogenetic lineages and antimicrobial resistance determinants of clinical Klebsiella oxytoca spanning local to global scales.																			Unrelated topic		(duplicate2 times)
Undernutrition in children aged 0â€“59 months by region and over time: secondary analysis of the Burkina Faso 2012â€“2018 National Nutrition Surveys.																			Unrelated topic		(duplicate2 times)
The Innate Immune Response in DENV- and CHIKV-Infected Placentas and the Consequences for the Fetuses: A Minireview.																			Unrelated topic		(duplicate2 times)
A next-generation GMMA-based vaccine candidate to fight shigellosis.																			Unrelated topic		(duplicate2 times)
Lactational and geographical variation in the concentration of six oligosaccharides in Chinese breast milk: a multicenter study over 13â€‰months postpartum.																			Unrelated topic		(duplicate2 times)
Determinants of Malnutrition and its associated factors among pregnant and lactating women under armed conflict areas in North Gondar Zone, Northwest Ethiopia: a community-based study.																			Unrelated topic		(duplicate2 times)
Burden of lower respiratory infections and associated risk factors across regions in Ethiopia: a subnational analysis of the Global Burden of Diseases 2019 study.																			Unrelated topic		(duplicate2 times)
Outcome-Specific Efficacy of Different Probiotic Strains and Mixtures in Irritable Bowel Syndrome: A Systematic Review and Network Meta-Analysis.																			Unrelated topic		(duplicate2 times)
Influence of HIV/AIDS Infection on Immunological and Nutritional Status in Adults and Older Adults: A Cross-Sectional Study in Kingdom of Bahrain.																			Unrelated topic		(duplicate2 times)
Relapse of severe acute malnutrition among children discharged from outpatient therapeutic program in western Ethiopia.																			Unrelated topic		(duplicate2 times)
Lifestyle patterns influence the composition of the gut microbiome in a healthy Chinese population.																			Unrelated topic		(duplicate2 times)
Prevalence and Antimicrobial-Resistant Features of Shigella Species in East Africa from 2015â€“2022: A Systematic Review and Meta-Analysis.																			Unrelated topic		(duplicate2 times)
The question of the early diagnosis of asymptomatic and subpatent malaria in pregnancy: Implications for diagnostic tools in a malaria endemic area.																			Unrelated topic		(duplicate2 times)
The effect of a comprehensive typhoid conjugate vaccine campaign on antimicrobial prescribing in children in Harare, Zimbabwe: a mixed methods study.																			Unrelated topic		(duplicate2 times)
Predictors of mortality in Ugandan children with TB, 2016â€“2021.																			Unrelated topic		(duplicate2 times)
Fortification of condiments and seasonings with iron for preventing anaemia and improving health.																			Unrelated topic		(duplicate2 times)
Infant and Young Child Feeding practices up to 23Â months in Namuno District, Cabo Delgado, Mozambique.																			Unrelated topic		(duplicate2 times)
The curious case of Prevotella copri.																			Unrelated topic		(duplicate2 times)
Prevalence and factors associated with ongoing transmission of Schistosoma haematobium after 12 rounds of Praziquantel Mass Drug Administration among school age children in Southern Tanzania.																			Unrelated topic		(duplicate2 times)
Influence of Lifestyle and Dietary Habits on the Prevalence of Food Allergies: A Scoping Review.																			Unrelated topic		(duplicate2 times)
Effects of prebiotics on the gut microbiota in vitro associated with functional diarrhea in children.																			Unrelated topic		(duplicate2 times)
Multilevel analysis of trends and predictors of concurrent wasting and stunting among children 6â€“59â€‰months in Ethiopia from 2000 to 2019.																			Unrelated topic		(duplicate2 times)
Clostridioides (Clostridium) difficile: A silent nosocomial pathogen.																			Unrelated topic		(duplicate2 times)
Training Packages and Patient Management Tools for Healthcare Staff Working with Small, Nutritionally At-Risk Infants Aged under 6 Months: A Mixed-Methods Study .																			Unrelated topic		(duplicate2 times)
Rise of Marburg virus in Africa: a call for global preparedness.																			Unrelated topic		(duplicate2 times)
Abstracts of Scientific Presentations: 2023 AALAS National Meeting Salt Lake City, Utah.																			Unrelated topic		(duplicate2 times)
Spatio-temporal modelling of under-five mortality in Lesotho using demographic and health survey data.																			Unrelated topic		(duplicate2 times)
Knowledge, Attitude and Practices Among Mothers of Infants Regarding Breastfeeding.																			Unrelated topic		(duplicate2 times)
Impact of ignoring sampling design in the prediction of binary health outcomes through logistic regression: evidence from Malawi demographic and health survey under-five mortality data; 2000-2016.																			Unrelated topic		(duplicate2 times)
Provider adherence to clinical care recommendations for infants and children who died in seven low- and middle-income countries in the Child Health and Mortality Prevention Surveillance (CHAMPS) network.																			Unrelated topic		(duplicate2 times)
Responses to Reduced Feeding Frequency in Captive-Born Cheetahs (Acinonyx jubatus): Implications for Behavioural and Physiological Stress and Gastrointestinal Health.																			Unrelated topic		(duplicate2 times)
Detection of blaCTX-M and blaDHA genes in stool samples of healthy people: comparison of culture- and shotgun metagenomic-based approaches.																			Unrelated topic		(duplicate2 times)
Protocol-driven primary care and community linkage to reduce all-cause mortality in rural Zambia: a stepped-wedge cluster randomized trial.																			Unrelated topic		(duplicate2 times)
Seroprevalence Study of Conserved Enterotoxigenic Escherichia coli Antigens in Globally Diverse Populations.																			Unrelated topic		(duplicate2 times)
Clinical Characterization of Respiratory Syncytial Virus Infection in Adults: A Neglected Disease?.																			Unrelated topic		(duplicate2 times)
Ethnomedicinal plants used for malaria treatment in Rukungiri District, Western Uganda.																			Unrelated topic		(duplicate2 times)
Lay health workers in primary and community health care for maternal and child health: identification and treatment of wasting in children.																			Unrelated topic		(duplicate2 times)
Antibiotic Prescription Patterns in Children Under 5 Years of Age With Acute Diarrhea in Quito-Ecuador.																			Unrelated topic		(duplicate2 times)
The association of sociodemographic, nutrition, and sanitation on stunting in children under five in rural area of West Java Province in Indonesia.																			Unrelated topic		(duplicate2 times)
Prevention of maternal and neonatal death/infections with a single oral dose of azithromycin in women in labour in low-income and middle-income countries (A-PLUS): a study protocol for a multinational, randomised placebo-controlled clinical trial.																			Unrelated topic		(duplicate2 times)
Determinates of anemia among Human Immune Deficiency Virus positive children on Anti-retro Viral Therapy in selected health facilities, Northwest Ethiopia: A Case-Control Study.																			Unrelated topic		(duplicate2 times)
Current Approaches in the Multimodal Management of Asthma in Adolescentsâ€”From Pharmacology to Personalized Therapy.																			Unrelated topic		(duplicate2 times)
Bioactivity of Fucoidan-Rich Extracts from Fucus vesiculosus against Rotavirus and Foodborne Pathogens.																			Unrelated topic		(duplicate2 times)
Parasitic etiology of diarrhea and associated factors among under-five-year children attending Mizan-Tepi University Teaching Hospital, Southwest Ethiopia.																			Unrelated topic		(duplicate2 times)
Maternal risk factors for low birthweight and macrosomia: a cross-sectional study in Northern Region, Ghana.																			Unrelated topic		(duplicate2 times)
Access to Drinking Water, Sanitation, and Hand Hygiene Facilities in the Peri-Urban and Informal Settlements of Hosanna Town, Southern Ethiopia.																			Unrelated topic		(duplicate2 times)
The Application of 3baseâ„¢ Technology to Diagnose Eight of the Most Clinically Important Gastrointestinal Protozoan Infections.																			Unrelated topic		(duplicate2 times)
Distinct fecal microbial signatures are linked to sex and chronic immune activation in pediatric HIV infection.																			Unrelated topic		(duplicate2 times)
Multiscalar Evaluation of the Water Distribution System and Diarrheal Disease Risk in Addis Ababa, Ethiopia.																			Unrelated topic		(duplicate2 times)
Assessment of food hygiene and safety knowledge, attitude, and practices of fruit and vegetable vendors in the Ho central market, Ghana.																			Unrelated topic		(duplicate2 times)
Poliovirus type 1 systemic humoral and intestinal mucosal immunity induced by monovalent oral poliovirus vaccine, fractional inactivated poliovirus vaccine, and bivalent oral poliovirus vaccine: A randomized controlled trial.																			Unrelated topic		(duplicate2 times)
Digitalizing Clinical Guidelines: Experiences in the Development of Clinical Decision Support Algorithms for Management of Childhood Illness in Resource-Constrained Settings.																			Unrelated topic		(duplicate2 times)
Development of pediatric simulation-based education â€“ a systematic review.																			Unrelated topic		(duplicate2 times)
Structural and Synthetic Aspects of Small Ring Oxa- and Aza-Heterocyclic Ring Systems as Antiviral Activities.																			Unrelated topic		(duplicate2 times)
Prompt treatment-seeking behaviour varies within communities among guardians of children with malaria-related fever in Malawi.																			Unrelated topic		(duplicate2 times)
Biofilm Formation of Clostridioides difficile, Toxin Production and Alternatives to Conventional Antibiotics in the Treatment of CDI.																			Unrelated topic		(duplicate2 times)
The Fascinating Cross-Paths of Pathogenic Bacteria, Human and Animal Faecal Sources in Water-Stressed Communities of Vhembe District, South Africa.																			Unrelated topic		(duplicate2 times)
Change in economic burden of diarrhoea in children under-five in Bangladesh: 2007 vs. 2018.																			Unrelated topic		(duplicate2 times)
Prevalence and molecular characterization of Cryptosporidium spp. in dairy cattle in Central Inner Mongolia, Northern China.																			Unrelated topic		(duplicate2 times)
Community perceptions on the effectiveness of herbal medicines and factors associated with their use in managing diarrhoea among under-five children in North-eastern Tanzania.																			Unrelated topic		(duplicate2 times)
Epidemiology of pediatric astrovirus gastroenteritis in a Nicaraguan birth cohort.																			Unrelated topic		(duplicate2 times)
Association between Immunogenicity of a Monovalent Parenteral P2-VP8 Subunit Rotavirus Vaccine and Fecal Shedding of Rotavirus following Rotarix Challenge during a Randomized, Double-Blind, Placebo-Controlled Trial.																			Unrelated topic		(duplicate2 times)
Spatial diarrheal disease risks and antibiogram diversity of diarrheagenic Escherichia coli in selected access points of the Buffalo River, South Africa.																			Unrelatedtitle and abstract		(duplicate2 times)
A protocol for a proof-of-concept randomized control trial testing increased protein quantity and quality in ready-to-use therapeutic food in improving linear growth among 6-23-month-old children with severe wasting in Malawi.																			Unrelated topic		(duplicate2 times)
Prevention of human exposure to livestock faecal waste in the household: a scoping study of interventions conducted in sub-Saharan Africa.																			Unrelated topic		(duplicate2 times)
Spatial spillover impact of determinants on child mortality in Pakistan: evidence from Spatial Durbin Model.																			Unrelated topic		(duplicate2 times)
Hygienic practice during complementary feeding and its associated factors among mothers/caregivers of children aged 6â€“24â€‰months in Wolaita Sodo town, southern Ethiopia.																			Unrelated topic		(duplicate2 times)
Do APOE4 and long COVID-19 increase the risk for neurodegenerative diseases in adverse environments and poverty?.																			Unrelated topic		(duplicate2 times)
Multidimensional energy poverty and acute respiratory infection in children under 5 years of age: evidence from 22 low-income and middle-income countries.																			Unrelated topic		(duplicate2 times)
Identifying gaps on health impacts, exposures, and vulnerabilities to climate change on human health and wellbeing in South America: a scoping review.																			Unrelated topic		(duplicate2 times)
Gastrointestinal Infection in South African Children under the Age of 5 years: A Mini Review.																			Unrelated topic		(duplicate2 times)
COVID-19 Vaccines over Three Years after the Outbreak of the COVID-19 Epidemic.																			Unrelated topic		(duplicate2 times)
Pharmacological treatment of gastroâ€oesophageal reflux in children.																			Unrelated topic		(duplicate2 times)
Abstracts of the 9th Tanzania Health Summit: Dar Es Salaam, Tanzania. .																			Unrelated topic		(duplicate2 times)
Determinants of caregiver's knowledge and practices regarding childhood fever management in a developing setting: a multi-centre cross-sectional assessment.																			Unrelated topic		(duplicate2 times)
Knowledge of Child Abuse and Neglect among General Practitioners and Pediatricians in Training: A Survey.																			Unrelated topic		(duplicate2 times)
The cost-effectiveness of small-quantity lipid-based nutrient supplements for prevention of child death and malnutrition and promotion of healthy development: modelling results for Uganda.																			Unrelated topic		(duplicate2 times)
Unhealthy weight among young children in the Middle East and North African region.																			Unrelated topic		(duplicate2 times)
Interactions between free-living amoebae and Cryptosporidium parvum: an experimental study.																			Unrelated topic		(duplicate2 times)
Prevalence and Antimicrobial Resistance Profile of Diarrheagenic Escherichia coli from Fomites in Rural Households in South Africa.																			Unrelated topic		(duplicate2 times)
Population-Level Risk Factors Related to Measles Case Fatality: A Conceptual Framework Based on Expert Consultation and Literature Review.																			Unrelated topic		(duplicate2 times)
Population Pharmacokinetic Modeling of Dolutegravir to Optimize Pediatric Dosing in HIV-1-Infected Infants, Children, and Adolescents.																			Unrelated topic
Nonâ€A to E hepatitis in children: Detecting a novel viral epidemic during the COVIDâ€19 pandemic.																			Unrelated topic
A Scoping Review Evaluating the Current State of Gut Microbiota Research in Africa.																			Unrelated topic
Viruses and Human Milk: Transmission or Protection?.																			Unrelated topic
Understanding diarrhoeal diseases in response to climate variability and drought in Cape Town, South Africa: a mixed methods approach.																			Unrelated topic
Factors influencing the implementation of severe acute malnutrition guidelines within the healthcare referral systems of rural subdistricts in North West Province, South Africa.																			Unrelated topic
The Underrated Gut Microbiota Helminths, Bacteriophages, Fungi, and Archaea.																			Unrelated topic
Infant antibody and B-cell responses following confirmed pediatric GII.17 norovirus infections functionally distinguish GII.17 genetic clusters.																			Unrelated topic
Resistance in Enteric Shigella and nontyphoidal Salmonella: emerging concepts.																			Unrelated topic
Phenotypic and genetic characteristics of 24 cases of early infantile epileptic encephalopathy in East China, including a rare case of biallelic UGDH mutations.																			Unrelated topic
Vaccine Take of RV3-BB Rotavirus Vaccine Observed in Indonesian Infants Regardless of HBGA Status.																			Unrelated topic
Genetic screening in a Brazilian cohort with inborn errors of immunity.																			Unrelated topic
A highly antigenic fragment within the zoonotic Cryptosporidium parvum Gp900 glycoprotein (Domain 3) is absent in human restricted Cryptosporidium species.																			Unrelated topic
Facilitators and barriers to infant post-natal HIV prophylaxis, a qualitative sub-study of the PROMISE-EPI trial in Lusaka, Zambia.																			Unrelated topic
Clinical and radiological characteristics of pediatric COVID-19 before and after the Omicron outbreak: a multi-center study.																			Unrelated topic
Prioritizing non-communicable diseases in the post-pandemic era based on a comprehensive analysis of the GBD 2019 from 1990 to 2019.																			Unrelated topic
Niosome as an Effective Nanoscale Solution for the Treatment of Microbial Infections.																			Unrelated topic
Investigating Cryptosporidium spp. Using Genomic, Proteomic and Transcriptomic Techniques: Current Progress and Future Directions.																			Unrelated topic
Analysis of Giardia lamblia Nucleolus as Drug Target: A Review.																			Unrelated topic
Universal iron supplementation: the best strategy to tackle childhood anaemia in malaria-endemic countries?.																			Unrelated topic
Mining for crypto protection: a search for Cryptosporidium antibodies reveals antigens associated with immunity.																			Unrelated topic
Specific Cryptosporidium antigens associate with reinfection immunity and protection from cryptosporidiosis.																			Unrelated topic
Factors associated with exclusive breastfeeding of children under six months of age in Cote dâ€™Ivoire.																			Unrelated topic
Prevalence of antibiotic use for diarrhea among 1.3 million under-five years children: A multicounty retrospective analysis from 2006â€“2018.																			Unrelated topic
National Hospital-Based Sentinel Surveillance for Cholera in Bangladesh: Epidemiological Results from 2014 to 2021.																			Unrelated topic
Effect of a Homestead Food Production Program on the Prevalence of Diarrhea and Acute Respiratory Infection in Children in Sylhet, Bangladesh: A Cluster-Randomized Controlled Trial.																			Unrelated topic
Integration of population-level data sources into an individual-level clinical prediction model for dengue virus test positivity.																			Unrelated topic
Barriers to Exclusive Breastfeeding for Mothers in Tswelopele Municipality, Free State Province, South Africa: A Qualitative Study.																			Unrelated topic
Molecular and Genomic Analysis of the Virulence Factors and Potential Transmission of Hybrid Enteropathogenic and Enterotoxigenic Escherichia coli (EPEC/ETEC) Strains Isolated in South Korea.																			Unrelated topic
The prevalence of vitamin A deficiency and its public health significance in children in low- and middle-income countries: A systematic review and modelling analysis.																			Unrelated topic
Dietary diversity and nutritional status of children attending early childhood development centres in Vhembe District, Limpopo province, South Africa.																			Unrelated topic
Effects of Behaviour Change Communication on Knowledge and Prevention of Malaria Among Women in Ghana.																			Unrelated topic
Prevalence and factors associated with undernutrition among children under the age of five years in Benin.																			Unrelated topic
Soil-transmitted helminths: A critical review of the impact of co-infections and implications for control and elimination.																			Unrelated topic
Antimicrobial Susceptibility Patterns of Shigella Species among Children under Five Years of Age with Diarrhea in Selected Health Centers, Addis Ababa, Ethiopia.																			Unrelated topic
Host genetic backgrounds: the key to determining parasite-host adaptation.																			Unrelated topic
Antimicrobial Susceptibility Among Gram-Negative Isolates in Pediatric Patients in Latin America, Africa-Middle East, and Asia From 2016â€“2020 Compared to 2011â€“2015: Results From the ATLAS Surveillance Study.																			Unrelated topic
Breastfeeding patterns are associated with human milk microbiome composition: The Mother-Infant Microbiomes, Behavior, and Ecology Study (MIMBES).																			Unrelated topic
Rotavirus vaccine product switch in Ghana: An assessment of service delivery costs, switching costs, and cost-effectiveness.																			Unrelated topic
Determinants of pneumonia among under-five children at Hiwot Fana specialized hospital, Eastern Ethiopia: unmatched case-control study.																			Unrelated topic
Assessment of availability and challenges of WHO recommended priority life-saving medicines for under five-year children in primary public health facilities of Amhara region.																			Unrelated topic
Exploring Shigella vaccine priorities and preferences: Results from a mixed-methods study in low- and middle-income settings.																			Unrelated topic
Vitamin B12 Status before and after Outpatient Treatment of Severe Acute Malnutrition in Children Aged 6â€“59 Months: A Sub-Study of a Randomized Controlled Trial in Burkina Faso.																			Unrelated topic
Risk factors for inpatient mortality among children with severe acute malnutrition in Zimbabwe and Zambia.																			Unrelated topic
Peripartum management of HIV-positive patients.																			Unrelated topic
PCR diagnostics are insufficient for the detection of Diarrhoeagenic Escherichia coli in Ibadan, Nigeria.																			Unrelated topic
The effect of a health extension program on improving water, sanitation, and hygiene practices in rural Ethiopia.																			Unrelated topic
A randomized, open-label, phase 3 study evaluating safety and immunogenicity of 13-valent pneumococcal conjugate vaccine in Chinese infants and children under 6 years of age.																			Unrelated topic
Health seeking behavior of street connected children in Addis Ababa, Ethiopia.																			Unrelated topic
A Study of the Clinical Profile and Respiratory Index of Severity in Children (RISC) Score in Infants Admitted With Acute Respiratory Infections at a Tertiary Care Hospital.																			Unrelated topic
Molecular Epidemiology and Assemblage Typing of Giardia duodenalis in School-Age Children Situated along the Southern Shoreline of Lake Malawi, Malawi.																			Unrelated topic
Post-Discharge Risk of Mortality in Children under 5 Years of Age in Western Kenya: A Retrospective Cohort Study.																			Unrelated topic
Prevalence of Soil-Transmitted Helminths at Baseline and after Albendazole Treatment in the School-Age Children of Forcibly Displaced Myanmar Nationals in Bangladesh.																			Unrelated topic
The severity of pneumonia and its association with socio-demographic factors among children under five years old in Wasit governorate hospitals, Iraq.																			Unrelated topic
Pathogenicity and virulence of human adenovirus F41: Possible links to severe hepatitis in children.																			Unrelated topic
Cultural and Contextual Drivers of Triple Burden of Malnutrition among Children in India.																			Unrelated topic
Analysis of Retrospective Laboratory Data on the Burden of Bacterial Pathogens Isolated at the National Veterinary Research Institute Nigeria, 2018â€“2021.																			Unrelated topic
Economic Sanctions Affecting Household Food and Nutrition Security and Policies to Cope With Them: A Systematic Review.																			Unrelated topic
The determinants of growth failure in children under five in 25 low- and middle-income countries.																			Unrelated topic
Metagenomic surveillance uncovers diverse and novel viral taxa in febrile patients from Nigeria.																			Unrelated topic
Safe and effective treatments are needed for cryptosporidiosis, a truly neglected tropical disease.																			Unrelated topic
Comparative effectiveness and safety of Chinese medicine belly button application for childhood diarrhea: a Bayesian network meta-analysis of randomized controlled trials.																			Unrelated topic
Mode of action studies confirm on-target engagement of lysyl-tRNA synthetase inhibitor and lead to new selection marker for Cryptosporidium .																			Unrelated topic
Exploring genetic variability of Giardia duodenalis and Enterocytozoon bieneusi in raw vegetables and fruits: implications for food safety and public health in Mozambique.																			Unrelated topic
Plasmodium falciparum Malaria Is Associated With Increased Kaposi Sarcomaâ€“Associated Herpesvirus (KSHV) Seropositivity and Higher KSHV Antibody Breadth and Magnitude: Results of a Case-Control Study From Rural Uganda.																			Unrelated topic
Knowledge and use of chorhexidine gel in umbilical cord care among postpartum women at Poly General Hospital, Enugu, Southeast Nigeria: a cross-sectional study.																			Unrelated topic
Solving teenage and young mothersâ€™ childhood immunization hesitance and non-compliance through mobile immunization friendly service for working mothers in Ibadan, Nigeria- A research note.																			Unrelated topic
Structural diversity and biological role of the 5â€™ untranslated regions of picornavirus.																			Unrelated topic
Molecular Identification of Enteric Viruses in Domestic Animals in Northeastern Gabon, Central Africa.																			Unrelated topic
Womenâ€™s Autonomy and Anemia in Children under Five Years of Age: A Peruvian Population-Based Survey.																			Unrelated topic
A review of the auditory-gut-brain axis.																			Unrelated topic
Effectiveness of health education interventions to improve malaria knowledge and insecticide-treated nets usage among populations of sub-Saharan Africa: systematic review and meta-analysis.																			Unrelated topic
Magnitude and determinants of improved household latrine utilization in Ethiopia: Multilevel analysis of the mini Ethiopian Demographic Health Survey (EDHS) 2019.																			Unrelated topic
Early-Life Enteric Pathogen Exposure, Socioeconomic Status, and School-Age Cognitive Outcomes.																			Unrelated topic
How capacity building of district health managers has been designed, delivered and evaluated in sub-Saharan Africa: a scoping review and best fit framework analysis.																			Unrelated topic
Correlates of Iron, Cobalamin, Folate, and Vitamin A Status among Stunted Children: A Cross-Sectional Study in Uganda.																			Unrelated topic
Prevalence of Human Norovirus GII.4 Sydney 2012 [P31] between 2019 and 2021 among Young Children from Rural Communities in South Africa.																			Unrelated topic
Factors Associated with Carriage of Enteropathogenic and Non-Enteropathogenic Viruses: A Reanalysis of Matched Case-Control Data from the AFRIBIOTA Site in Antananarivo, Madagascar.																			Unrelated topic
Clinical standards for drug-susceptible TB in children and adolescents.																			Unrelated topic
Efficacy against pneumococcal carriage and the immunogenicity of reduced-dose (0â€‰+â€‰1 and 1â€‰+â€‰1) PCV10 and PCV13 schedules in Ho Chi Minh City, Viet Nam: a parallel, single-blind, randomised controlled trial.																			Unrelated topic
Effects of the level of household access to water, sanitation and hygiene on the nutritional status of children under five, Benin.																			Unrelated topic
Associations between Nutrigenomic Effects and Incidences of Microbial Resistance against Novel Antibiotics.																			Unrelated topic
Unimproved source of drinking water and its associated factors: a spatial and multilevel analysis of Ethiopian demographic and health survey.																			Unrelated topic
Nutritional status of children under five years and associated factors in 24 districts of Burkina Faso.																			Unrelated topic
Epidemiology of malaria, schistosomiasis, and geohelminthiasis amongst children 3â€“15 years of age during the dry season in Northern Cameroon.																			Unrelated topic
Impact of vaccination with different types of rotavirus vaccines on the incidence of intussusception: a randomized controlled meta-analysis.																			Unrelated topic
Maternal and Infant Histo-Blood Group Antigen (HBGA) Profiles and Their Influence on Oral Rotavirus Vaccine (RotarixTM) Immunogenicity among Infants in Zambia.																			Unrelated topic
Antimicrobial Resistance Patterns and Risk Factors Associated with ESBL-Producing and MDR Escherichia coli in Hospital and Environmental Settings in Lusaka, Zambia: Implications for One Health, Antimicrobial Stewardship and Surveillance Systems.																			Unrelated topic
Antibiotic prescription among children with common cold at a district hospital in Uganda.																			Unrelated topic
Preformulation and Long-Term Stability Studies of an Optimized Palatable Praziquantel Ethanol-Free Solution for Pediatric Delivery.																			Unrelated topic
Evaluation of the malaria surveillance system â€“ Adaklu District, Volta Region, Ghana, 2019.																			Unrelated topic
Surveillance of Human Rotaviruses in Wuhan, China (2019â€“2022): Whole-Genome Analysis of Emerging DS-1-like G8P[8] Rotavirus.																			Unrelated topic
Unraveling the Impact of Gut and Oral Microbiome on Gut Health in Inflammatory Bowel Diseases.																			Unrelated topic
Deployment of Rotavirus Vaccine in Western Kenya Coincides with a Reduction in All-Cause Child Mortality: A Retrospective Cohort Study.																			Unrelated topic
Predictive modeling for infectious diarrheal disease in pediatric populations: A systematic review.																			It is reviewed article
Breastmilk cadmium levels and estimated infant exposure: a multicenter study of associated factors in a resource-limited country.																			Unrelated topic
Microbiota revolution: How gut microbes regulate our lives.																			Unrelated topic
Mycotoxins in Cereal-Based Products and Their Impacts on the Health of Humans, Livestock Animals and Pets.																			Unrelated topic
Childhood undernutrition in North Africa: systematic review and meta-analysis of observational studies.																			Unrelated topic
Effectiveness of locally produced ready to use supplementary food on hemoglobin, anthropometrics, and plasma micronutrients concentrations of 6 to 23â€‰months age children: a non-randomized community-based trial from Pakistan.																			Unrelated topic
Preterm birth and detection of common respiratory pathogens among pediatric pneumonia.																			Unrelated topic
Child Nutrition Outcomes and Maternal Nutrition-Related Knowledge in Rural Localities of Mbombela, South Africa.																			Unrelated topic
Microbial Risks Caused by Livestock Excrement: Current Research Status and Prospects.																			Unrelated topic
Impact of COVID-19 Pandemic on Respiratory Syncytial Virus (RSV) Prophylaxis Program: A Tertiary-Care Center Experience.																			Unrelated topic
Nurturing the Next Generation: Health Challenges in Infants and Children Across Asia and Africa.																			Unrelated topic
Count regression models analysis of factors affecting antenatal care utilization in Ethiopia: original article.																			Unrelated topic
Using intersectionality to study gender andÂ antimicrobial resistance inÂ low- andÂ middle-income countries.																			Unrelated topic
Causes of Death Among Infants and Children in the Child Health and Mortality Prevention Surveillance (CHAMPS) Network.																			Unrelated topic
Questionnaire-based analysis of autism spectrum disorders and gastrointestinal symptoms in children and adolescents: a systematic review and meta-analysis.																			Unrelated topic
Navigating paediatric virology through the COVID-19 era (Review).																			Unrelated topic
Pragmatic cluster-randomized trial of home-based preventive treatment for TB in Ethiopia and South Africa (CHIP-TB).																			Unrelated topic
Clinical algorithm reduces antibiotic use among children presenting with respiratory symptoms to hospital in central Vietnam.																			Unrelated topic
A Randomized Trial to Assess the Impact of a Package of Diagnostic Tools and Diagnostic Algorithm on Antibiotic Prescriptions for the Management of Febrile Illnesses Among Children and Adolescents in Primary Health Facilities in Burkina Faso.																			Unrelated topic
Impact of the Introduction of a Package of Diagnostic Tools, Diagnostic Algorithm, and Training and Communication on Outpatient Acute Fever Case Management at 3 Diverse Sites in Uganda: Results of a Randomized Controlled Trial.																			Unrelated topic
Estimation of the relationship between meteorological factors and measles using spatiotemporal Bayesian model in Shandong Province, China.																			Unrelated topic
Mortality patterns over a 10-year period in Kibera, an urban informal settlement in Nairobi, Kenya, 2009â€“2018.																			Unrelated topic
Rotavirus A during the COVID-19 Pandemic in Brazil, 2020â€“2022: Emergence of G6P[8] Genotype.																			Unrelated topic
Side Effects of COVID-19 Vaccines in Pregnant and Lactating Mexican Women and Breastfed Infants: A Survey-Based Study.																			Unrelated topic
Considerations for vaccinating children against COVID-19.																			Unrelated topic
Liposomal Epigallocatechin-3-Gallate for the Treatment of Intestinal Dysbiosis in Children with Autism Spectrum Disorder: A Comprehensive Review.																			Unrelated topic
Micronutrient and Nutritional Status of HIV-Exposed and HIV-Unexposed Malawian Infants in the First Year of Life: Assessment of Ferritin, Vitamin A, and D Status and Its Association with Growth.																			Unrelated topic
Antibacterial Activity of Eight Medicinal Plants from the Traditional Pharmacopoeia of Niger.																			Unrelated topic
Characteristic analysis of adverse reactions of five anti-TNFÉ‘ agents: a descriptive analysis from WHO-VigiAccess.																			Unrelated topic
Risk factors for inadequate and excessive gestational weight gain in 25 low- and middle-income countries: An individual-level participant meta-analysis.																			Unrelated topic
Nanoadjuvants: Promising Bioinspired and Biomimetic Approaches in Vaccine Innovation.																			Unrelated topic
Abstract Supplement Abstracts from IAS 2023, the 12th IAS Conference on HIV Science, 23 â€“ 26 July, Brisbane, Australia & Virtual.																			Unrelated topic
Investigating Environmental Determinants of Soil-Transmitted Helminths Transmission using GPS Tracking and Metagenomics Technologies.																			Unrelated topic
The unfinished agenda of communicable diseases among children and adolescents before the COVID-19 pandemic, 1990â€“2019: a systematic analysis of the Global Burden of Disease Study 2019.																			Unrelated topic
Antibiotic resistance trends for common bacterial aetiologies of childhood diarrhoea in low- and middle-income countries: A systematic review.																			Unrelated topic
The immediate treatment outcomes and cost estimate for managing clinical measles in children admitted at Mulago Hospital: A retrospective cohort study.																			Unrelated topic
Effects of miglustat therapy on neurological disorder and survival in early-infantile Niemann-Pick disease type C: a national French retrospective study.																			Unrelated topic
Amoebiasis: Advances in Diagnosis, Treatment, Immunology Features and the Interaction with the Intestinal Ecosystem.																			Unrelated topic
Effect of Deworming on Health Outcomes among Children Aged 12â€“59â€‰Months in Tanzania: A Multilevel Mixed Effects Analysis.																			Unrelated topic
Multifaceted Nature of Lipid Droplets in Viral Interactions and Pathogenesis.																			Unrelated topic
Misoprostol use in obstetrics: Number 6 â€“ June 2023.																			Unrelated topic
Medical treatment of eosinophilic esophagitis.																			Unrelated topic
Time to death and its predictors among under-five children on antiretroviral treatment in public hospitals of Addis Ababa, Addis Ababa, Ethiopia, a retrospective follow up study.																			Unrelated topic
Genomic Characterisation of Multidrug-Resistant Pathogenic Enteric Bacteria from healthy children in Osun State, Nigeria.																			Unrelated topic
Assessing the Correlation between Blood Trace Element Concentrations, Picky Eating Habits, and Intelligence Quotient in School-Aged Children.																			Unrelated topic
G6P[8] Rotavirus a Possessing a Wa-like VP3 Gene from a Child with Acute Gastroenteritis Living in the Northwest Amazon Region.																			Unrelated topic
The Promising Potential of Reverse Vaccinology-Based Next-Generation Vaccine Development over Conventional Vaccines against Antibiotic-Resistant Bacteria.																			Unrelated topic
How Infection and Vaccination Are Linked to Acute and Chronic Urticaria: A Special Focus on COVID-19.																			Unrelated topic
Hen egg white bovine colostrum supplement reduces symptoms of mild/moderate COVID-19: a randomized control trial.																			Unrelated topic
The eukaryome of African children is influenced by geographic location, gut biogeography, and nutritional status.																			Unrelated topic
What influences parental decisions about antibiotic use with their children: A qualitative study in rural Australia.																			Unrelated topic
Mothersâ€™ health care seeking behavior for neonatal danger sign in southern Ethiopia: Community based crossâ€“sectional study.																			Unrelated topic
Association Between Vitamin Deficiencies and Ophthalmological Conditions.																			Unrelated topic
Mortality among populations affected by armed conflict in northeast Nigeria, 2016 to 2019.																			Unrelated topic
Wasting and Underweight in Northern African Children: Findings from Multiple-Indicator Cluster Surveys, 2014â€“2018.																			Unrelated topic
Molecular Characterization of Salmonella Phage Wara Isolated from River Water in Brazil.																			Unrelated topic
Foodborne Diseases Due to Underestimated Hazard of Joint Mycotoxin Exposure at Low Levels and Possible Risk Assessment.																			Unrelated topic
An evaluation of truncated birth histories for the rapid measurement of fertility and child survival.																			Unrelated topic
Sociodemographic and environmental factors associated with diarrhoeal illness in children under 5 years in Uganda, 2016: a cross-sectional study.																			Unrelated topic
Determinants of Acute Malnutrition among Under-Five Children in Governmental Health Facilities in Sodo Town, Southern Ethiopia: Unmatched Case-Control Study.																			Unrelated topic
Bacteriophages for the Targeted Control of Foodborne Pathogens.																			Unrelated topic
Celiac disease in paediatric patients in the United Arab Emirates: a single-center descriptive study.																			Unrelated topic
The prospective outcome of the monkeypox outbreak in 2022 and characterization of monkeypox disease immunobiology.																			Unrelated topic
Treatment outcomes among children admitted stabilization centers in Eastern Ethiopia: retrospective study.																			Unrelated topic
Pneumonia knowledge and care seeking behavior for children under-five years in Jigawa, Northwest Nigeria: a cross-sectional study.																			Unrelated topic
Seroprevalence of non-typhoidal Salmonella disease and associated factors in children in Mukuru settlement in Nairobi County, Kenya.																			Unrelated topic
Association between hemoglobin variants and laboratory outcomes in patients infected with P. falciparum from South West Uganda.																			Unrelated topic
Quarter-wise proportion and beta-lactam resistance rate of bovine mastitis associated- Staphylococcus aureus among infectious episodes in Ethiopia: Systematic review and meta-Analysis.																			Unrelated topic
Inflammatory profiles in febrile children with moderate and severe malnutrition presenting at-hospital in Uganda are associated with increased mortality.																			Unrelated topic
Developing an intervention to improve the quality of childcare centers in resource-poor urban settings: a mixed methods study in Nairobi, Kenya.																			Unrelated topic
The age profile of respiratory syncytial virus burden in preschool children of low- and middle-income countries: A semi-parametric, meta-regression approach.																			Unrelated topic
Advancements in Marburg (MARV) Virus Vaccine Research With Its Recent Reemergence in Equatorial Guinea and Tanzania: A Scoping Review.																			Unrelated topic
Primary healthcare delivery models in African conflict-affected settings: a systematic review.																			Unrelated topic
How long should young infants less than two months of age with moderate-mortality-risk signs of possible serious bacterial infection be hospitalised for? Study protocol for a randomised controlled trial from low- and middle-income countries.																			Unrelated topic
Optimal place of treatment for young infants aged less than two months with any low-mortality-risk sign of possible serious bacterial infection: Study Protocol for a randomised controlled trial from low- and middle-income countries.																			Unrelated topic
Molecular epidemiology and antimicrobial susceptibility of diarrheagenic Escherichia coli isolated from children under age five with and without diarrhea in Central Ethiopia.																			Unrelated topic
From Eberthella typhi to Salmonella Typhi: The Fascinating Journey of the Virulence and Pathogenicity of Salmonella Typhi.																			Unrelated topic
Rates of Seroprotection against Vaccine-Preventable Infectious Diseases in HIV-Exposed and -Unexposed Malawian Infants.																			Unrelated topic
The Sanitation Hygiene Infant Nutrition Efficacy (SHINE) Trial: Protocol for school-age follow-up.																			Unrelated topic
Implementing a robust adverse event of special interest surveillance for novel oral polio vaccine type 2 rollout, Nigeria, March-July 2021.																			Unrelated topic
Food safety knowledge, attitude, and practice of street food vendors and associated factors in low-and middle-income countries: A Systematic review and Meta-analysis.																			Unrelated topic
Influence of perinatal distress on adverse birth outcomes: A prospective study in the Tigray region, northern Ethiopia.																			Unrelated topic
Latrine utilization and associated factors among districts implementing and not-implementing community-led total sanitation and hygiene in East Wollega, Western Ethiopia: A comparative cross-sectional study.																			Unrelated topic
Changing Characteristics of Children With COVID-19 in Colorado Admitted During Different Variant Periods.																			Unrelated topic
Clinical Presentation and Outcome of Acute Respiratory Illnesses in South African Children During the COVID-19 Pandemic.																			Unrelated topic
Viral metagenomics of the gut virome of diarrheal children with Rotavirus A infection.																			Unrelated topic
Malaria Risk Perception and Preventive Behaviors Among Elementary School Students, Southwest Ethiopia. Generalized Structural Equation Model.																			Unrelated topic
Intelligent Biological Networks: Improving Anti-Microbial Resistance Resilience through Nutritional Interventions to Understand Protozoal Gut Infections.																			Unrelated topic
Breastfeeding Duration and Timing of Bottle Supplementation: Associations with Body Mass Index from Childhood to Young-Adulthood.																			Unrelated topic
Neonatal Jaundice Management: Knowledge, Attitude, and Practice Among Nurses and Midwives in the Northern Region, Ghana.																			Unrelated topic
Enteric Fever: Diagnostic Challenges and the Importance of Early Intervention.																			Unrelated topic
Minimizing error in estimates of the effect of interventions by accounting for baseline measurements: A simulation study analyzing effects on child growth.																			Unrelated topic
Fungal Endocarditis: Pathophysiology, Epidemiology, Clinical Presentation, Diagnosis, and Management.																			Unrelated topic
Association of habitual intake of probiotic supplements and yogurt with characteristics of the gut microbiome in the multiethnic cohort adiposity phenotype study.																			Unrelated topic
Standard RUTF vs. locally-made RUSF for acutely malnourished children: A quasi-experimental comparison of the impact on growth and compliance in a rural community of Pakistan.																			Unrelated topic
Differential associations between body composition indices and neurodevelopment during early life in term-born infants: findings from the Pakistan cohort: Multi-Center Body Composition Reference Study.																			Unrelated topic
Public health priorities for Sino-Africa cooperation in Eastern Africa in context of flooding and malaria burden in Children: a tridecadal retrospective analysis.																			Unrelated topic
Nasopharyngeal Carriage Rate of Streptococcus pneumoniae, Related Risk Factors, and Antibiotic Susceptibility Among Inmates in Hawassa Central Prison Institute: Hawassa, Sidama National Region, Ethiopia.																			Unrelated topic
Plasma proteomic signatures of enteric permeability among hospitalized and community children in Kenya and Pakistan.																			Unrelated topic
Dengue, Chikungunya, and Zika: The Causes and Threats of Emerging and Re-emerging Arboviral Diseases.																			Unrelated topic
Hit â€˜em Where It Hurts: Gram-Negative Bacterial Lipopolysaccharide as a Vaccine Target.																			Unrelated topic
Acceptability and use of the dapivirine vaginal ring and daily oral pre-exposure prophylaxis (PrEP) during breastfeeding in South Africa, Malawi, Zimbabwe, and Uganda.																			Unrelated topic
Defining global strategies to improve outcomes in sickle cell disease: a Lancet Haematology Commission.																			Unrelated topic
Contributing factors of delay in seeking treatment for childhood diarrheal diseases in Berbere Woreda, Ethiopia: an unmatched caseâ€“control study.																			Unrelated topic
Micronutrients and socio-demographic factors were major predictors of anaemia among the Ethiopian population.																			Unrelated topic
High-dose oral vitamin D supplementation for prevention ofÂ infections in children aged 0 to 59 months: a systematic review and meta-analysis.																			Unrelated topic
Antenatal depression: Associations with birth and neonatal outcomes among women attending maternity care in Harare, Zimbabwe.																			Unrelated topic
Multilevel multivariate modeling on the association between undernutrition indices of under-five children in East Africa countries: evidence from recent demographic health survey (DHS) data.																			Unrelated topic
Phenotypic variability to medication management: an update on fragile X syndrome.																			Unrelated topic
Long-term continuous cultivation of Kenyan infant fecal microbiota using the host adapted PolyFermS model.																			Unrelated topic
Streptococcus pneumoniae nasal carriage patterns with and without common respiratory virus detections in households in Seattle, WA, USA before and during the COVID-19 pandemic.																			Unrelated topic
Morbillivirus: A highly adaptable viral genus.																			Unrelated topic
Schistosomiasis in non-endemic areas: Italian consensus recommendations for screening, diagnosis and management by the Italian Society of Tropical Medicine and Global Health (SIMET), endorsed by the Committee for the Study of Parasitology of the Italian Association of Clinical Microbiologists (CoSP-AMCLI), the Italian Society of Parasitology (SoIPa), the Italian Society of Gastroenterology and Di…																			Unrelated topic
Effectiveness of the GratuitÃ© user fee exemption policy on utilization and outcomes of maternal, newborn and child health services in conflict-affected districts of Burkina Faso from 2013 to 2018: a pre-post analysis.																			Unrelated topic
Predictors of diarrhea among children under 24 months in Nepal: A multilevel analysis of multiple indicator cluster survey 2019.																			Unrelated study area
Verbal autopsy analysis of childhood deaths in rural Gambia.																			Unrelated topic
Drivers of informal sector and non-prescription medication use in pediatric populations in a low- and middle-income setting: A prospective cohort study in Zambia.																			Unrelated topic
A new methodology to structure a nutrition educational course: the results of a short-term educational-intervention pilot study.																			Unrelated topic
Feature selection and association rule learning identify risk factors of malnutrition among Ethiopian schoolchildren.																			Unrelated topic
Effect of ready-to-use therapeutic foods on time to recovery among children with severe acute malnutrition in Ethiopia: a prospective cohort study.																			Unrelated topic
Starting at the community: Treatment-seeking pathways of children with suspected severe malaria in Uganda.																			Unrelated topic
Global and regional burden of attributable and associated bacterial antimicrobial resistance avertable by vaccination: modelling study.																			Unrelated topic
Dietary Strategies for Complementary Feeding between 6 and 24 Months of Age: The Evidence.																			Unrelated topic
Treatment outcomes and associated factors for hospitalization of children treated for acute malnutrition under the OptiMA simplified protocol: a prospective observational cohort in rural Niger.																			Unrelated topic
Azithromycin for Bacterial Watery Diarrhea: A Reanalysis of the AntiBiotics for Children With Severe Diarrhea (ABCD) Trial Incorporating Molecular Diagnostics.																			Unrelated topic
Comparative study on epidemiological and etiological characteristics of patients with acute diarrhea with febrile or non-febrile symptoms in China.																			Unrelated topic
Peer counselling as an approach to improve complementary feeding practices: a narrative review.																			Unrelated topic
Eating habits and nutrition status of Nigerian school children in rural and urban areas (NigeriaLINX pilot project).																			Unrelated topic
Association between Maternal Selenium Levels and Pregnancy Outcome among Human Immunodeficiency Virus-Positive and Human Immunodeficiency Virus-Negative Pregnant Women in a Tertiary Health-Care Center in Owerri, Nigeria: A Comparative Cross-Sectional Study.																			Unrelated topic
Determinants and Outcomes of Low Birth Weight among Newborns at a Tertiary Hospital in Zambia: A Retrospective Cohort Study.																			Unrelated topic
Using cash transfers to promote child health equity: an analysis ofÂ Lesothoâ€™s Child Grants Program.																			Unrelated topic
Clinical characteristics of COVIDâ€19 patients infected by the Omicron variants in Macao, China: A crossâ€sectional study.																			Unrelated topic
Carriage of ESBL-producing Klebsiella pneumoniae and Escherichia coli among children in rural Ghana: a cross-sectional study.																			Unrelated topic
Prevalence and associated risk factors of intestinal parasitic infections among children in pastoralist and agro-pastoralist communities in the Adadle woreda of the Somali Regional State of Ethiopia.																			Unrelated topic
Role of socio-economic research in developing, delivering and scaling new crop varieties: the case of staple crop biofortification.																			Unrelated topic
The prevalence of undernutrition among students attending traditional Ethiopian orthodox Tewahedo church schools in northwest Ethiopia.																			Unrelated topic
Anti-Cryptosporidium parvum activity of Artemisia judaica L. and its fractions: in vitro and in vivo assays.																			Unrelated topic
COVID-19 concerns among caregivers and vitamin A supplementation coverage among children aged 6â€“59 months in four countries in Western sub-Saharan Africa.																			Unrelated topic
Short-Term Effects of Climate Variability on Childhood Diarrhoea in Bangladesh: Multi-Site Time-Series Regression Analysis.																			Unrelated topic
Growth in milk consumption and reductions in child stunting: Historical evidence from cross-country panel data.																			Unrelated topic
Seasonal Trends with the Comparison of Venous and Capillary Blood for Diagnosis of Malaria among Children in Karachi, Pakistan.																			Unrelated topic
Concurrent stunting and overweight or obesity among under-five children in sub-Saharan Africa: a multilevel analysis.																			Unrelated topic
Changes in moderately low birthweight infant feeding, care, and health outcomes before compared to during the COVID-19 pandemic in Malawi.																			Unrelated topic
Individual and community level predictors of womenâ€™s autonomy in health care decision-making among youth in East African countries: a multilevel analysis.																			Unrelated topic
Gut microbiota short-chain fatty acids and their impact on the host thyroid function and diseases.																			Unrelated topic
Water consumption in 0-6-month-old healthy infants and effective factors: A systematic review.																			Unrelated topic
Prevalence and determinants of diarrhoea and acute respiratory infections among children aged under five years in West Africa: evidence from demographic and health surveys.																			Unrelated topic
Child drowning and associated risk factors: Findings from a qualitative study in Bangladesh.																			Unrelated topic
Home stimulation, development, and nutritional status of children under 2Â years of age in the highlands of Madagascar.																			Unrelated topic
Magnitude of bottle-feeding practice and associated factors among mothers of 0â€“24 monthsâ€™ children in Asella town, Oromia region, Ethiopia.																			Unrelated topic
Exploring associations between household environmental factors and handwashing with essential agents in sub-Saharan Africa.																			Unrelated topic
Targeting hepatitis B vaccine escape using immunogenetics in Bangladeshi infants.																			Unrelated topic
Antibiotic prescription from qualified sources for children with fever/cough: cross-sectional study from 59 low- and middle-income countries.																			Unrelated topic
Womenâ€™s empowerment and child nutrition in a context of shifting livelihoods in Eastern Oromia, Ethiopia.																			Unrelated topic
Clinical and Immunological Outcomes of HIV-Exposed Uninfected and HIV-Unexposed Uninfected Children in the First 24 Months of Life in Western Kenya.																			Unrelated topic
Genetic Diversity of Rotaviruses Circulating in Pediatric Patients and Domestic Animals in Thailand.																			Unrelated topic
The Truman Show for Human Helminthic Parasites: A Review of Recent Advances in In Vitro Cultivation Platforms.																			Unrelated topic
Overtreatment of malaria in the Nigerian healthcare setting: prescription practice, rationale and consequences.																			Unrelated topic
Population genomics of diarrheagenic Escherichia coli uncovers high connectivity between urban and rural communities in Ecuador.																			Unrelated topic
Antimicrobial resistance in food-associated Escherichia coli in Mexico and Latin America.																			Unrelated topic
Household food insecurity, low maternal social support and maternal common mental disorders in East Mamprusi Municipality, Ghana.																			Unrelated topic
Enteric Aeromonas Infection: a Common Enteric Bacterial Infection with a Novel Infection Pattern Detected in an Australian Population with Gastroenteritis.																			Unrelated topic
Exploring the impact of water, sanitation and hygiene (WASH), early adequate feedingÂ and access to health care on urbanâ€“rural disparities of child malnutrition in China.																			Unrelated topic
Status of food safety knowledge, attitude, and practices of caregivers of children in northern Uganda.																			Unrelated topic
Early life adversities and lifelong health outcomes: A review of the literature on large, social, long-lived nonhuman mammals.																			Unrelated topic
Microbiota-produced indole metabolites disrupt mitochondrial function and inhibit Cryptosporidium parvum growth.																			Unrelated topic
Promptness in seeking treatment from Village Health workers for children under five years with malaria, diarrhoea and pneumonia in rural southwestern Uganda.																			Unrelated topic
Molecular characterisation of human adenoviruses associated with respiratory infections in Uganda.																			Unrelated topic
Derivation and external validation of a clinical prognostic model identifying children at risk of death following presentation for diarrheal care.																			Unrelated topic
Effects of iron supplementation on cognitive development in school-age children: Systematic review and meta-analysis.																			Unrelated topic
Factors associated with caretakersâ€™ knowledge, attitude, and practices in the management of pneumonia for children aged five years and below in rural Uganda.																			Unrelated topic
Determinants, inequalities, and spatial patterns of diarrhea in the Peruvian under-five population: findings from nationally representative survey data.																			Unrelated topic
Microbiome Interconnectedness throughout Environments with Major Consequences for Healthy People and a Healthy Planet.																			Unrelated topic
Community and facility-level barriers to achieving UHC in Kono District, Sierra Leone and Maryland County, Liberia.																			Unrelated topic
Implementation of the Community-based Health Planning and Services (CHPS) in rural and urban Ghana: a history and systematic review of what works, for whom and why.																			Unrelated topic
Managing Pregnancy and Nursing Affecting African American Women with Inflammatory Bowel Disease: Clinical Outcomes and Parenthood.																			Unrelated topic
Association Between Maternal Breastmilk Microbiota Composition and Rotavirus Vaccine Response in African, Asian, and European Infants: A Prospective Cohort Study.																			Unrelated topic
Determinants of early interruption of exclusive breastfeeding at Dollo Ado refugee camps, Dollo Ado district, Ethiopia.																			Unrelated topic
From the Gut to the Heart: A Rare Case of Salmonella dublin Pericarditis.																			Unrelated topic
The diverse landscape of AB5-type toxins.																			Unrelated topic
Environmental enteropathy and its association with water sanitation and hygiene in slum areas of Jimma Town Ethiopia.																			Unrelated topic
Abstracts from the 2023 Annual Meeting of the Society of General Internal Medicine.																			Unrelated topic
Novel evidence on sepsis-inducing pathogens: from laboratory to bedside.																			Unrelated topic
Food Allergies and Parasites in Children.																			Unrelated topic
Caregiver perceptions of nutrition interventions in infants and children under 24 months of age: a systematic review.																			Unrelated topic
Investigation of oral macrolide prescriptions in Japan using a retrospective claims database, 2013â€“2018.																			Unrelated topic
Estimating mortality and disability in Peru before the COVID-19 pandemic: a systematic analysis from the Global Burden of the Disease Study 2019.																			Unrelated topic
The occurrence and zoonotic potential of Cryptosporidium species in freshwater biota.																			Unrelated topic
Structural and biophysical characterization of the secreted, Î²-helical adhesin EtpA of Enterotoxigenic Escherichia coli.																			Unrelated topic
Bioprospection of Selected Plant Secondary Metabolites as Modulators of the Proteolytic Activity of Plasmodium falciparum Plasmepsin V.																			Unrelated topic
Ethnic differences in hepatocellular carcinoma prevalence and therapeutic outcomes.																			Unrelated topic
Predictors and disparities in neonatal and under 5 mortality in rural Pakistan: cross sectional analysis.																			Unrelated topic
Cumulative Febrile, Respiratory, and Gastrointestinal Illness among Infants in Rural Guatemala and Association with Neurodevelopmental and Growth Outcomes.																			Unrelated topic
Inhibitory effect of Î²-escin on Zika virus infection through the interruption of viral binding, replication, and stability.																			Unrelated topic
Mapping gut parasitism patterns in a cohort of Egyptians.																			Unrelated topic
Fecal Contamination in the Wastewater Irrigation System and its Health Threat to Wastewater-Based Farming Households in Addis Ababa, Ethiopia.																			Unrelated topic
The Association of Sanitation and Hygiene Practices With Intestinal Parasitic Infections Among Under-14 Children in Rural Dire Dawa, Eastern Ethiopia: A Community Based Cross-sectional Study.																			Unrelated topic
Antibiotic sensitivity profile of bacterial isolates from stool samples among children below five years in Murang'a County, Kenya.																			Unrelated topic
Insights on Current Strategies to Decolonize the Gut from Multidrug-Resistant Bacteria: Pros and Cons.																			Unrelated topic
Water, Sanitation, and Hygiene Challenges in Informal Settlements in Kampala, Uganda: A Qualitative Study.																			Unrelated topic
High unhealthy food and beverage consumption is associated with poor diet quality among 12â€“35-month-olds in GuÃ©diawaye Department, Senegal.																			Unrelated topic
Signalling cognition: the gut microbiota and hypothalamic-pituitary-adrenal axis.																			Unrelated topic
Evaluation of a manual-based training program in changing auxiliary nurse midwives (ANMs) knowledge, attitudes, and skills related to maternal mental health.																			Unrelated topic
Bacterial colonisation of surface and core of palatine tonsils among Tanzanian children with recurrent chronic tonsillitis and obstructive sleep apnoea who underwent (adeno)tonsillectomy.																			Unrelated topic
Burden of disease attributable to unsafe drinking water, sanitation, and hygiene in domestic settings: a global analysis for selected adverse health outcomes.																			Unrelated topic
Validity of Food insecurity experience scale (FIES) for use in rural Bangladesh and prevalence and determinants of household food insecurity: An analysis of data from Bangladesh integrated household survey (BIHS) 2018-2019.																			Unrelated topic
Magnitude and predictors of anemia among preschool children (36â€“59 months) in Atingo town, Jimma, Ethiopia.																			Unrelated topic
Prevalence of malnutrition & anemia in preschool children; a single center study.																			Unrelated topic
Exploring the accuracy of self-reported maternal and newborn care in select studies from low and middle-income country settings: do respondent and facility characteristics affect measurement?.																			Unrelated topic
Acceptability of donated breast milk among pregnant women in selected hospitals in central Uganda: a cross-sectional study.																			Unrelated topic
Burden of maternal high-risk fertility behaviour on under-five childrenâ€™s health status in Hadiya zone, Southern Ethiopia: a facility-based cross-sectional study.																			Unrelated topic
The Impact of COVID-19 Pandemic on ESBL-Producing Enterobacterales Infections: A Scoping Review.																			Unrelated topic
The Pathogenesis of Cytomegalovirus and Other Viruses Associated with Hearing Loss: Recent Updates.																			Unrelated topic
Uvula infections and traditional uvulectomy: Beliefs and practices in Luwero district, central Uganda.																			Unrelated topic
The intersection of undernutrition, microbiome, and child development in the first years of life.																			Unrelated topic
The Association of Maternal Smoking and Drinking Changes During Pregnancy and Postpartum Breastfeeding Pattern and Duration.																			Unrelated topic
Antimicrobial Resistance and Clonal Lineages of Escherichia coli from Food-Producing Animals.																			Unrelated topic
Microbiota and nutrition as risk and resiliency factors following prenatal alcohol exposure.																			Unrelated topic
Growth and anemia among children with tuberculosis infection at different sites in Southwest China.																			Unrelated topic
Mothers participation in caring for hospitalized children with acute gastroenteritis: A quasiâ€experimental study.																			Unrelated topic
Prevalence and Load of the Campylobacter Genus in Infants and Associated Household Contacts in Rural Eastern Ethiopia: a Longitudinal Study from the Campylobacter Genomics and Environmental Enteric Dysfunction (CAGED) Project.																			Unrelated topic
Factors associated with pediatric febrile illnesses in 27 countries of Sub-Saharan Africa.																			Unrelated topic
Survival status and predictors of mortality from severe community-acquired pneumonia among under-five children admitted at Debre Tabor comprehensive specialized hospital: a prospective cohort study.																			Unrelated topic
Patterns in child stunting by age: A crossâ€sectional study of 94 lowâ€ and middleâ€income countries.																			Unrelated topic
Increase in rotavirus prevalence with the emergence of genotype G9P[8] in replacement of genotype G12P[6] in Sabah, Malaysia.																			Unrelated topic
Nontyphoidal Salmonella Invasive Disease: Challenges and Solutions.																			Unrelated topic
Derivation and External Validation of a Clinical Prediction Model for Viral Diarrhea Etiology in Bangladesh.																			Unrelated topic
A â€˜One Healthâ€™ perspective of Africa-wide distribution and prevalence of Giardia species in humans, animals and waterbodies: a systematic review and meta-analysis.																			Unrelated topic
Antidiarrheal activities of methanolic crude extract and solvent fractions of the root of Verbascum sinaiticum Benth. (Scrophularaceae) in mice.																			Unrelated topic
Infection with soil-transmitted helminths and their impact on coinfections.																			Unrelated topic
Prevalence and factors associated with incomplete immunization among children aged 12 to 35 months in Eswatini: analysis of the Eswatini multiple indicator cluster survey.																			Unrelated topic
Incidence of tuberculosis and its predictors among under-five children with severe acute malnutrition in North Shoa, Amhara region, Ethiopia: a retrospective follow-up study.																			Unrelated topic
Determinants of pneumonia among under-five children in Oromia region, Ethiopia: unmatched case-control study.																			Unrelated topic
Anemia and associated factors among internally displaced children at Debark refugee camp, North Gondar, Northwest Ethiopia.																			Unrelated topic
Undernutrition and associated factors among children aged 6â€“59 months in nutrition-sensitive agriculture intervention implemented Basona district, North Shewa Zone, Amhara region, Ethiopia.																			Unrelated topic
Association between extreme rainfall and acute respiratory infection among children under-5 years in sub-Saharan Africa: an analysis of Demographic and Health Survey data, 2006â€“2020.																			Unrelated topic
Impact on childhood mortality of interventions to improve drinking water, sanitation, and hygiene (WASH) to households: Systematic review and meta-analysis.																			Unrelated topic
Prevalence, Clinical Severity, and Seasonality of Adenovirus 40/41, Astrovirus, Sapovirus, and Rotavirus Among Young Children With Moderate-to-Severe Diarrhea: Results From the Vaccine Impact on Diarrhea in Africa (VIDA) Study.																			Unrelated topic
Antibiotic-Prescribing Practices for Management of Childhood Diarrhea in 3 Sub-Saharan African Countries: Findings From the Vaccine Impact on Diarrhea in Africa (VIDA) Study, 2015â€“2018.																			Unrelated topic
Epidemiology of Enteroaggregative, Enteropathogenic, and Shiga Toxinâ€“Producing Escherichia coli Among Children Aged <5 Years in 3 Countries in Africa, 2015â€“2018: Vaccine Impact on Diarrhea in Africa (VIDA) Study.																			Unrelated topic
Drivers of Decline in Diarrhea Mortality Between GEMS and VIDA Studies.																			Unrelated topic
Environmental determinants of access to shared sanitation in informal settlements: a cross-sectional study in Abidjan and Nairobi.																			Unrelated topic
Spatial distribution and determinants of stunting, wasting and underweight in children under-five in Ethiopia.																			Unrelated topic
Predictors of Under-Five Caregiversâ€™ Utilization of Co-Packaged Zinc and Oral Rehydration Salts for Childhood Diarrhea in East Wollega Zone, Western Ethiopia.																			Unrelated topic
Facilitators and barriers associated with breastfeeding among mothers attending primary healthcare facilities in Mpumalanga, South Africa.																			Unrelated topic
Spatial distribution of common childhood illnesses, healthcare utilisation and associated factors in Ethiopia: Evidence from 2016 Ethiopian Demographic and Health Survey.																			Unrelated topic
Care seeking for under-five children and vaccine perceptions during the first two waves of the COVID-19 pandemic in Lagos State, Nigeria: a qualitative exploratory study.																			Unrelated topic
Abstracts from the World Congress of Cardiology/Brazilian Congress of Cardiology 2022.																			Unrelated topic
Health itinerary-related survival of children under-five with severe malaria or bloodstream infection, DR Congo.																			Unrelated topic
Toward a Shigella Vaccine: Opportunities and Challenges to Fight an Antimicrobial-Resistant Pathogen.																			Unrelated topic
Knowledge, attitude and practices of community health workers on managing and preventing childhood malaria and diarrhea in Fako Division, South West Region, Cameroon; A mixed method study.																			Unrelated topic
Healthcare-seeking behavior for children aged 0â€“59 months: Evidence from 2002â€“2017 Indonesia Demographic and Health Surveys.																			Unrelated topic
Etiology and clinical characteristics of pediatric acute fever among hospitalized children in an endemic malaria transmission area of Cameroon in Central Africa.																			Unrelated topic
Introducing ROTAVACÂ® to the occupied Palestinian Territories: Impact on diarrhea incidence, rotavirus prevalence and genotype composition.																			Unrelated topic
Impact of the COVID-19 Pandemic on Malaria Control in Africa: A Preliminary Analysis.																			Unrelated topic
Food Safety in Sub-Sahara Africa, An insight into Ghana and Nigeria.																			Unrelated topic
Undernutrition and its associated factors among children aged 6 to 59 months in Menz Gera Midir district, Northeast Ethiopia: A community-based cross-sectional study.																			Unrelated topic
Incidence and predictors of attrition rate after children started inpatient treatments for complicated severe acute malnutrition in North West Ethiopia.																			Unrelated topic
Protozoan co-infections and parasite influence on the efficacy of vaccines against bacterial and viral pathogens.																			Unrelated topic
Prevalence and genomic characterization of rotavirus group A genotypes in piglets from southern highlands and eastern Tanzania.																			Unrelated topic
Region-specific laboratory reference intervals are important: A systematic review of the data from Africa.																			Unrelated topic
Stunting among children aged 24â€“59Â months and associations with sanitation, enteric infections, and environmental enteric dysfunction in rural northwest Ethiopia.																			Unrelated topic
Support for healthy breastfeeding mothers with healthy term babies.																			Unrelated topic
The synergistic interaction of systemic inflammation, dysbiosis and antimicrobial resistance promotes growth restriction in children with acute severe malnutrition: An emphasis on Escherichia coli .																			Unrelated topic
Trends in inequality in maternal and child health and health care in Uganda: Analysis of the Uganda demographic and health surveys.																			Unrelated topic
Impact of rotavirus vaccination on diarrheal hospitalizations in children younger than 5Â years of age in a rural southern Mozambique.																			Unrelated topic
Barriers to healthcare access and healthcare seeking for childhood illnesses among childbearing women in Burundi.																			Unrelated topic
The Effect of Mass Testing, Treatment and Tracking on the Prevalence of Febrile Illness in Children under 15 in Ghana.																			Unrelated topic
Prevalence of Multidrug-Resistant Diarrheagenic Escherichia coli in Asia: A Systematic Review and Meta-Analysis.																			Unrelated topic
Severe acute malnutrition and associated factors among children under-five years: A community based-cross sectional study in Ethiopia.																			Unrelated topic
Predictors of Stunting and Underweight Among Children Aged 6 to 59â€‰months in Bussi Islands, Wakiso District, Uganda: A Cross-Sectional Study.																			Unrelated topic
Improving early childhood development in the context of the nurturing care framework in Kenya: A policy review and qualitative exploration of emerging issues with policy makers.																			Unrelated topic
Dietary diversity, food insecurity and the double burden of malnutrition among children, adolescents and adults in South Africa: Findings from a national survey.																			Unrelated topic
Incidence of infant mortality and its predictors in East Africa using Gompertz gamma shared frailty model.																			Unrelated topic
Evidence of Community-Wide Spread of Multi-Drug Resistant Escherichia coli in Young Children in Lusaka and Ndola Districts, Zambia.																			Unrelated topic
Causes of infant deaths and patterns of associated factors in Eastern Ethiopia: Results of verbal autopsy (InterVA-4) study.																			Unrelated topic
Level of Mothers'/Caregivers' Healthcare-Seeking Behavior for Child's Diarrhea, Fever, and Respiratory Tract Infections and Associated Factors in Ethiopia: A Systematic Review and Meta-Analysis.																			Unrelated topic
Maternal Height-standardized Prevalence of Stunting in 67 Low- and Middle-income Countries.																			Unrelated topic
Scarring and selection effects on children surviving elevated rates of postneonatal mortality in sub-Saharan Africa.																			Unrelated topic
Intestinal Parasite Infections and Associated Risk Factors among Pre-School Aged Children in Kibera Informal Settlement, Nairobi, Kenya.																			Unrelated topic
Associated Factors of Wasting among Infants and Young Children (IYC) in Kuyu District, Northern Oromia, Ethiopia.																			Unrelated topic
Biofortification of common bean (Phaseolus vulgaris L.) with iron and zinc: Achievements and challenges.																			Unrelated topic
Abstract Book for the 27th Congress of the European Hematology Association.																			Unrelated topic
The Unmeasured Burden of Febrile, Respiratory, and Diarrheal Illnesses Identified Through Active Household Surveillance in a Low Malaria Transmission Setting in Southern Zambia.																			Unrelated topic
Magnitude and determinants of breastfeeding initiation within one hour among reproductive women in Sub-Saharan Africa; evidence from demographic and health survey data: a multilevel study.																			Unrelated topic
Utilization of integrated community case management service of childhood illness (ICCM) and associated factors among under-five children in Shashogo district, Hadiya zone, south Ethiopia.																			Unrelated topic
Neighborsâ€™ use of water and sanitation facilities can affect childrenâ€™s health: a cohort study in Mozambique using a spatial approach.																			Unrelatedtitle and abstract
Burden, Clinical Characteristics, Risk Factors, and Seasonality of Adenovirus 40/41 Diarrhea in Children in Eight Low-Resource Settings.																			Unrelatedtitle and abstract
Is maternal autonomy associated with child nutritional status? Evidence from a cross-sectional study in India.																			Unrelated topic
Evaluation of Antidiarrheal Activity of 80% Methanol Extract and Solvent Fractions of the Leaves of Withania somnifera (L.) Dunal in Swiss Albino Mice.																			Unrelated topic
A review of the prevalence, trends, and determinants of coexisting forms of malnutrition in neonates, infants, and children.																			Unrelated topic
Economic shocks predict increases in child wasting prevalence.																			Unrelated topic
Predicting diarrhoea outbreaks with climate change.																			Unrelatedtitle and abstract
Incidence of Asymptomatic Shigella Infection and Association with the Composite Index of Anthropometric Failure among Children Aged 1â€“24 Months in Low-Resource Settings.																			Unrelated topic
Determinants of pneumonia among children attending public health facilities in Worabe town.																			Unrelated topic
Influence of Maternal Exposure to Mass Media on Growth Stunting Among Children Under Five: Mediation Analysis Through the Water, Sanitation, and Hygiene Program.																			Unrelated topic
Dynamic of the human gut microbiome under infectious diarrhea.																			Unrelated topic
Prevalence of and factors associated with lactational mastitis in eastern and southern Africa: an exploratory analysis of community-based household surveys.																			Unrelated topic
Determinants of severe acute malnutrition among children aged 6â€“36Â months in Kalafo district (riverine context) of Ethiopia.																			Unrelated topic
Common childhood illnesses: a cross-sectional study of commodity stocking patterns and management knowledge among patent and proprietary medicine vendors in Nigeria.																			Unrelated topic
Diarrheal Disease Awareness Is Associated with Caregiver Handwashing with Soap in the Democratic Republic of the Congo (REDUCE Program).																			Unrelatedtitle and abstract
Individual and community-level factors of treatment-seeking behaviour among caregivers with febrile children in Ethiopia: A multilevel analysis.																			Unrelated topic
Intestinal Parasites in Children up to 14 Years Old Hospitalized with Diarrhea in Mozambique, 2014â€“2019.																			Unrelated topic
Cost-effectiveness of zinc supplementation for prevention of childhood diarrhoea in Tanzania.																			Unrelated topic
Bayesian multilevel analysis of determinants of acute respiratory infection in children under the age of five years in Ethiopia.																			Unrelated topic
Post-Infectious Autoimmunity in the Central (CNS) and Peripheral (PNS) Nervous Systems: An African Perspective.																			Unrelated topic
[truncated: 2,610 more rows]
