# Supplementary material for: Prevalence of diarrheal diseases and associated factors among under five children in Africa: A meta-analysis
Source: PLoS One. 2025 Jul 3;20(7):e0326501. doi: 10.1371/journal.pone.0326501 (PMC12225826; doi:10.1371/journal.pone.0326501)
Supplement: S2 File — (XLSX) [file pone.0326501.s003.xlsx]

## Sheet: References
Extracted data for Meta Anlysis and date of data extraction( June to July 3o /2024)
Authors	Title	Year	Country	Setting	Sample size	SS	Study design	Region	Prevalence	Lnprevalence	Study area	Season	Seprevalence		AOR(Non Model householed)	LNAOR NMHH	LP NMHH	UP NMHH	LNLPNH	LNUPNMH	SELNAORNMHH		Poor Handwashing practicAOR	LNHWPAOR	LPHWP	LnLPHWP	UPHWP	LNUPHWP	SEHWP	childern age 12-23AOR	Ln AOR age	LPAge	LNLPage	upage	Lnupage	SELNAORAGE	NO formal education to mothers AOR	LN NO FEMAOR	LPNFEM	Lnlpnfem	UPNFEM	LnUPNFEM	SELNNFEMAOR		Mother older ageAOR	LnmoagAor	Lpmoage	LnLPMOA	ULMOAge
Tadesse et al.	The impact of Ethiopian community-based health extension program on diarrheal diseases among under-five children and factors associated with diarrheal diseases in the rural community of Kalu district, Northeast Ethiopia: a cross-sectional study	2022	Ethiopia	Community-based	556	477-704	Cross-sectional	East Africa	26.8	3.2884	Rural	autumn	1.87839		2.17	0.774727	1.33	3.55	0.285179	1.26695	0.981769
Getahunet al.	Prevalence of acute diarrhea and water, sanitation, and hygiene (WASH) associated factors among children under five in Woldia Town, Amhara Region, northeastern Ethiopia	2021	Ethiopia	Community-based	485	477-704	Cross-sectional	East Africa	17.6	2.8679	Urban	autumn	1.72922
Mohammed et al.	Morbidity and Associated Factors of Diarrheal Diseases Among Under Five Children in Arba-Minch District, Southern Ethiopia, 2012	2013	Ethiopia	Community-based	590	477-704	Cross-sectional	East Africa	30.5	3.41773	Rural	Summer	1.89547										2.33	0.845868	1.8	0.587787	4.15	1.42311	0.213092								1.89	0.636577	1.35	0.300105	2.53	0.928219	0.160233
Natnael et al.	Prevalence of acute diarrhea and associated factors among children under five in semi-urban areas of northeastern Ethiopia	2021	Ethiopia	Community-based	340	< 477	Cross-sectional	East Africa	11	2.3979	Semi-Urban	Summer	1.69688																	4.68	1.5433	1.45	0.371564	1.5	0.405465	0.00864836
Girmay et al.	Associations of WHO/UNICEF Joint Monitoring Program (JMP) Water, Sanitation and Hygiene (WASH) Service Ladder service levels and sociodemographic factors with diarrhoeal disease among children under 5 years in Bishoftu town, Ethiopia: a cross-sectional study	2023	Ethiopia	Community-based	1807	704-3464	Cross-sectional	East Africa	14.8	2.69463	Urban	Summer	0.835356																								3.15	1.1474	1.54	0.431782	6.47	1.86718	0.366172		1.63	0.48858	1.15	0.139762	2.31
Bitew et al.	Diarrhea Prevalence and Associated Factors among Children in Azezo Sub-City, Northwest Ethiopia: A Community-Based Cross-Sectional Study	2023	Ethiopia	Community-based	422	< 477	Cross-sectional	East Africa	24.9	3.21487	Semi-Urban	autumn	2.10505										8.37	2.12465	3.12	1.13783	22.52	3.1144	0.504227
Godana et al.	Environmental Factors Associated with Acute Diarrhea among Children Under Five Years of Age in Derashe District, Southern Ethiopia	2013	Ethiopia	Community-based	612	477-704	Case-control	East Africa	24	3.17805	Rural		1.72638
Nantege et al.	Prevalence and factors associated with diarrheal diseases among children below five years in selected slum settlements in Entebbe municipality, Wakiso district, Uganda	2022	Uganda	Community-based	384	< 477	Cross-sectional	East Africa	62.4	4.13357	Semi-Urban	Mixed	2.47184										4.645	1.53579	1.91	0.647103	11.296	2.42445	0.453404
Asgedom et al.	Unimproved water and sanitation contributes to childhood diarrhoea during the war in Tigray, Ethiopia: a community based assessment	2023	Ethiopia	Community-based	4381	>3464	Cross-sectional	East Africa	25.5	3.23868	Both	winter	0.658509
Thiam et al.	Prevalence of diarrhoea and risk factors among children under five years old in Mbour, Senegal: a cross-sectional study	2017	Senegal	Community-based	596	477-704	Cross-sectional	West Africa	26	3.2581	Both	autumn	1.79672
Omona et al.	Prevalence of diarrhoea and associated risk factors among children under five years old in Pader District, northern Uganda	2020	Uganda	Community-based	244	< 477	Cross-sectional	East Africa	29.1	3.37074	Both	autumn	2.90787
Mulatu et al.	Association of drinking water and environmental sanitation with diarrhea among under-five children: Evidence from Kersa demographic and health surveillance site, eastern Ethiopia	2022	Ethiopia	Population survey	6261	>3464	Prospective cohort	East Africa	41.75	3.7317	Both	Summer	0.623239
Birhan et al.	Prevalence of diarrheal disease and associated factors among under-five children in flood-prone settlements of Northwest Ethiopia: A cross-sectional community-based study	2023	Ethiopia	Community-based	717	704-3464	Cross-sectional	East Africa	29	3.3673	Rural	autumn	1.69461
Workie et al.	Environmental factors affecting childhood diarrheal disease among under-five children in Jamma district, South Wello zone, Northeast Ethiopia	2019	Ethiopia	Community-based	614	477-704	Cross-sectional	East Africa	32.1	3.46886	Rural	winter	1.8841
Gizaw et al.	Child feeding practices and diarrheal disease among children less than two years of age of the nomadic people in Hadaleala District, Afar Region, Northeast Ethiopia	2017	Ethiopia	Community-based	367	< 477	Cross-sectional	East Africa	31.3	3.44362	Both	autumn	2.42057										24.94	3.21647	6.68	1.89912	93.12	4.53389	0.672135								6.61	1.88858	2.27	0.81978	19.21	2.95543	0.544809
Melese et al.	Prevalence of Diarrhea, Intestinal Parasites, and Associated Factors Among Under-Five Children in Dabat District, Northwest Ethiopia: Multicenter Cross-sectional Study	2023	Ethiopia	Community-based	400	< 477	Cross-sectional	East Africa	20.8	3.03495	Both		2.02938																								3.7	1.30833	1.07	0.0676586	8.95	2.19165	0.541835
Anteneh et al.	Prevalence and determinants of acute diarrhea among children younger than five years old in Jabithennan District, Northwest Ethiopia, 2014	2017	Ethiopia	Community-based	775	704-3464	Cross-sectional	East Africa	21.5	3.06805	Both	autumn	1.47572
Gebru et al.	Risk factors of diarrhoeal disease in under-five children among health extension model and non-model families in Sheko district rural community, Southwest Ethiopia: comparative cross-sectional study	2014	Ethiopia	Community-based	792	704-3464	Cross-sectional	East Africa	16	2.77259	Both	autumn	1.30268		4.5	1.50408	2.52	0.924259	8.03	2.08318	0.295644		7.4	2.00148	2.61	0.95935	20.96	3.04262	0.531445								1.74	0.553885	1.03	0.0295588	2.91	1.06815	0.264948
Mihrete et al.	Determinants of childhood diarrhea among underfive children in Benishangul Gumuz Regional State, North West Ethiopia	2014	Ethiopia	Community-based	925	704-3464	Cross-sectional	East Africa	22.05	3.09331	Both		1.36314																								1.81	0.593327	1.12	0.113329	2.76	1.01523	0.230077
McClelland et al.	Improved Water and Waste Management Practices Reduce Diarrhea Risk in Children under Age Five in Rural Tanzania: A Community-Based, Cross-Sectional Analysis	2022	Tanzania	Community-based	779	704-3464	Cross-sectional	East Africa	32.1	3.46886	Rural	winter	1.6727
Woldu et al.	Socioeconomic factors associated with diarrheal diseases among under-five children of the nomadic population in northeast Ethiopia	2016	Ethiopia	Community-based	704	477-704	Cross-sectional	East Africa	26.1	3.26194	Rural	autumn	1.65522																								2.5	0.916291	1.2	0.182322	5.2	1.64866	0.374066
Hashi et al.	Prevalence of Diarrhoea and Associated Factors among Under-Five Children in Jigjiga District, Somali Region, Eastern Ethiopia	2016	Ethiopia	Community-based	498	477-704	Cross-sectional	East Africa	14.5	2.67415	Urban	autumn	1.5778																								3.02	1.10526	1.56	0.444686	5.83	1.76302	0.336309
Alemayehu et al.	Prevalence and Determinants of Diarrhea among Under-Five Children in Benna Tsemay District, South Omo Zone, Southern Ethiopia: A Community-Based Cross-Sectional Study in Pastoralist and Agropastoralist Context	2020	Ethiopia	Community-based	722	477-704	Cross-sectional	East Africa	23.5	3.157	Rural	Summer	1.57796
Siziya et al.	Correlates of diarrhoea among children below the age of 5 years in Sudan	2013	N.Sudan	Community-based	23295	>3464	Cross-sectional	North Africa	28.2	3.33932	Both		0.294819																	1.52	0.41871	1.42	0.350657	1.63	0.48858	0.0351845
Wasihun et al.	Risk factors for diarrhoea and malnutrition among children under the age of 5 years in the Tigray Region of Northern Ethiopia	2018	Ethiopia	Community-based	610	477-704	Cross-sectional	East Africa	27.2	3.30322	Rural	winter	1.80171										3.706	1.30995	2.67	0.982078	6.3	1.84055	0.218998
Machava et al.	Household Factors of Foodborne Diarrhea in Children under Five in Two Districts of Maputo, Mozambique	2022	Mozambique	Community-based	300	< 477	Cross-sectional	Southern Africa	33.3	3.50556	Both		2.72097
Akinyemi et al.	Spatial pattern and determinants of diarrhoea morbidity among under-five-aged children in Lagos State, Nigeria	2019	Nigeria	Community-based	882	704-3464	Cross-sectional	West Africa	7.5	2.0149	Both		0.886885																																0.925	-0.0779615	0.86	-0.150823	0.996
Asfaha et al.	Determinants of childhood diarrhea in Medebay Zana District, Northwest Tigray, Ethiopia: a community based unmatched caseâ€“control study	2018	Ethiopia	Community-based	600	477-704	Case-control	East Africa	14.18	2.65183	Both	spring	1.42415																	11.64	2.45	3.86	0.896088	35.12	3.55877	0.679256	2.88	1.05779	1.7	0.530628	4.88	1.58515	0.269009
Tambe et al.	Childhood Diarrhea Determinants in Sub-Saharan Africa: A Cross Sectional Study of Tiko-Cameroon	2015	Cameroon	Community-based	602	477-704	Cross-sectional	Central Africa	23.8	3.16969	Urban	winter	1.73567
Mengistie et al.	Prevalence of diarrhea and associated risk factors among children under-five years of age in Eastern Ethiopia: A cross-sectional study	2013	Ethiopia	Community-based	530	477-704	Cross-sectional	East Africa	14.6	2.68102	Urban	Summer	1.5338
Melese et al.	Prevalence of diarrheal diseases and associated factors among under-five children in Dale District, Sidama zone, Southern Ethiopia: a cross-sectional study	2019	Ethiopia	Community-based	537	477-704	Cross-sectional	East Africa	13.6	2.61007	Both	spring	1.47924										6.41	1.85786	2.51	0.920283	16.39	2.79667	0.478671								3.97	1.37877	1.6	0.470004	8.81	2.17589	0.435174
Soboksa et al.	Associations Between Improved Water Supply and Sanitation Usage and Childhood Diarrhea in Ethiopia: An Analysis of the 2016 Demographic and Health Survey	2021	Ethiopia	Community-based	9916	>3464	Cross-sectional	East Africa	11	2.3979	Both	autumn	0.314212																	1.485	0.395415	1.84	0.392042	2.63	0.966984	0.146669
Kefalew et al.	Prevalence and Determinants of Diarrheal Diseases among Under-Five Children in Horo Guduru Wollega Zone, Oromia Region, Western Ethiopia: A Community-Based Cross-Sectional Study	2021	Ethiopia	Community-based	620	477-704	Cross-sectional	East Africa	24	3.17805	Both	Summer	1.71521
Dagnew et al.	Prevalence of diarrhea and associated factors among under-five children in Bahir Dar city, Northwest Ethiopia, 2016: a cross-sectional study	2019	Ethiopia	Community-based	498	477-704	Cross-sectional	East Africa	14.5	2.67415	Urban	autumn	1.5778										6.1	1.80829	2.1	0.741937	17.738	2.87571	0.54433
Nwokoro et al.	Water, sanitation and hygiene risk factors associated with diarrhoea morbidity in a rural community of Enugu, South East Nigeria	2020	Nigeria	Community-based	469	477-704	Cross-sectional	West Africa	10.77	2.37676	Rural	winter	1.43145
Diouf et al.	Diarrhoea prevalence in children under five years of age in rural Burundi: an assessment of social and behavioural factors at the household level	2014	Burundi	Community-based	903	704-3464	Cross-sectional	East Africa	32.6	3.48431	Rural		1.55989
Colombo et al.	Spatial Distributions of Diarrheal Cases in Relation to Housing Conditions in Informal Settlements: A Cross‑Sectional Study in Abidjan, Côte d’Ivoire	2023	Côte d’Ivoire	Community-based	567	477-704	Cross-sectional	West Africa	27	3.29584	Urban	Summer	1.86445
Danquah et al.	Sanitation and hygiene practices in relation to childhood diarrhoea prevalence: The case of households with children under-five years in Ghana	2014	Ghana	Community-based	378	< 477	Cross-sectional	West Africa	13	2.56495	Urban	winter	1.72976
Naah et al.	Maternal and Child Level Factors Associated with Childhood (0-23 months) Diarrhoea in Ghana: A Pooled Analysis of National Representative Dataset	2019	Ghana	Community-based	4821	>3464	Cross-sectional	West Africa	18	2.89037	Both		0.553318																	4.137	1.41997	3.13	1.14103	5.468	1.69891	#REF!
Abu et al	Experience and Future Perceived Risk of Floods and Diarrheal Disease in Urban Poor Communities in Accra, Ghana	2018	Ghana	Community-based	401	< 477	Cross-sectional	West Africa	18	2.89037	Urban	Summer	1.91854
Apanga et al.	Factors associated with diarrhoea and acute respiratory infection in children under-5 years old in Ghana: an analysis of a national cross-sectional survey	2021	Ghana	Population survey	8879	>3464	Cross-sectional	West Africa	17	2.83321	Urban		0.398641																	2.37	0.86289	1.67	0.512824	3.35	1.20896	0.177586
Raza et al.	Exploring spatial dependencies in the prevalence of childhood diarrhea in Mozambique using global and local measures of spatial autocorrelation	2020	Mozambique	Community-based	13745	>3464	Cross-sectional	Southern Africa	11.1	2.40695	Both		0.267942
Guillaume et al.	Factors influencing diarrheal prevalence among children under five years in Mathare Informal Settlement, Nairobi, Kenya	2020	Kenya	Community-based	324	< 477	Cross-sectional	East Africa	18.7	2.92852	Semi-Urban	winter	2.16618
Fagbamigbe et al.	Analysis of Regional Variations in Influence of Household and Environmental Characteristics on Prevalence of Diarrhoea among Under-Five Children in Nigeria	2017	Nigeria	Community-based	13322	>3464	Cross-sectional	West Africa	13	2.56495	Both		0.291371										1.15	0.139762	1.07	0.0676586	1.3	0.262364	0.0496698
Onyearugha et al.	Prevalence of diarrhea and its associated risk factors in children aged 1–60 months at Aba, South East Nigeria	2020	Nigeria	HI	890	704-3464	Prospective cohort	West Africa	11.2	2.41591	Both		1.05711
Yaya et al.	Improving Water, Sanitation and Hygiene Practices,and Housing Quality to Prevent Diarrhea among Under-Five Children in Nigeria	2018	Nigeria	Community-based	28596	>3464	Cross-sectional	West Africa	11.3	2.4248	Both		0.187218
Ntshangase et al.	Diarrhoeal prevalence and handwashing practices of children attending early childhood development centres in KwaZulu-Natal, South Africa	2022	South Africa	Community-based	506	477-704	Cross-sectional	Southern Africa	67.3	4.20916	Urban		2.08548
Birungi et al.	PREVALENCE AND FACTORS ASSOCIATED WITH DIARRHEA AMONG CHILDREN LESS THAN FIVE YEARS OLD IN KABAROLE DISTRICT, UGANDA	2016	Uganda	Community-based	367	< 477	Cross-sectional	East Africa	33	3.49651	Both	Summer	2.45449
Kapwata et al.	Diarrhoeal Disease in Relation to Possible Household Risk Factors in South African Villages	2018	South Africa	Community-based	408	< 477	Cross-sectional	Southern Africa	20	2.99573	Semi-Urban	autumn	1.9803
Claudine et al.	Association between Sociodemographic Factors and Diarrhea in Children Under 5 Years in Rwanda	2021	Rwanda	Population survey	7474	>3464	Cross-sectional	East Africa	12.7	2.5416	Both		0.385152																	4.514	1.50718	3.04	1.11186	6.68	1.89912	0.200832
Bennion et al.	Association between WASH-Related Behaviors and Knowledge with Childhood Diarrhea in Tanzania	2021	Tanzania	Community-based	9996	>3464	Cross-sectional	East Africa	23.2	3.14415	Both		0.422193
Rukambile et al.	Hygiene Practices, Water Supply, Sanitation, and Childhood Diarrhoea in Resource-Poor Settings of Rural Central Tanzania:A Mixed-Method Study	2023	Tanzania	Community-based	340	< 477	MM	East Africa	22.2	3.10009	Rural		2.25386
Bah et al.	Prevalence and risk factors of diarrheal diseases in Sierra Leone, 2019: a cross-sectional study	2022	Sierra Leone	Community-based	1002	704-3464	Cross-sectional	West Africa	12.3	2.5096	Both		1.03757
Atari et al.	Determinants of co-occurrences of diarrhea and fever among children under five years of age in South Sudan	2021	South Sudan	Population survey	8338	>3464	Cross-sectional	East Africa	19	2.94444	Both		0.429624
Daffe et al.	Water, sanitation, and hygiene access in Senegal and its impact on the occurrence of diarrhea in children under 5 years old	2022	Senegal	Community-based	10851	>3464	Cross-sectional	West Africa	18.16	2.89922	Both		0.370089
Moon et al.	Risk factors of diarrhea of children under five in Malawi: based on Malawi Demographic and Health Survey 2015–2016	2019	Malawi	Population survey	14872	>3464	Cross-sectional	Southern Africa	20	2.99573	Both		0.328001
Awoniyi et al.	The socio-economic difference in the prevalence and treatment of diarrheal disease in children under five years across the geo-political zones in Nigeria	2021	Nigeria	Population survey	30068	>3464	Cross-sectional	West Africa	12.9	2.55723	Both		0.193309
ELMANSSURY et al.	Prevalence of Diarrhea and Association with Socio-Demographic Factors among Children Under Five in Mayo Camp-Khartoum State Sudan	2022	N.Sudan	Community-based	311	< 477	Cross-sectional	North Africa	35	3.55535	Rural		2.70465
Netsereab et al.	FACTORS ASSOCIATED WITH DIARRHEA AMONG CHILDREN LESS THAN 5 YEARS OLD IN SUDAN:A SECONDARY ANALYSIS OF SUDAN MULTIPLE INDICATOR CLUSTER SURVEY 2014	2017	N.Sudan	Population survey	14081	>3464	Cross-sectional	North Africa	26.9	3.29213	Both		0.373696																	2.449	0.89568	2.114	0.748582	2.838	1.0431	0.266097
Jayte et al.	Incidence of Acute Watery Diarrhea among Internally Displaced People in Burhakaba Camps, Bay Region, Somalia	2023	Somalia	IDPs	318	< 477	Cross-sectional	East Africa	16.7	2.81541	IDPs		2.09154
Chilambwe et al.	Diarrhoea Prevalence in Under Five Children in Two Urban Populations Setting of Ndola, Zambia: An Assessment of Knowledge and Attitude at the Household Level	2015	Zambia	Community-based	718	704-3464	Cross-sectional	Southern Africa	44.6	3.79773	Urban		1.85507
Oyedele et al.	An Empirical Analysis of the Effects of Household Demographics on Diarrhea Morbidity in Children Aged 0 to 48 Months in Namibia	2023	Zambia	Population survey	4786	>3464	Cross-sectional	Southern Africa	16.88	2.82613	Both		0.541443
Dharod et al.	Examination of the Cameroon DHS data to investigate how water access and sanitation services are related to diarrhea and nutrition among infants and toddlers in rural households	2021	Cameroon	Population survey	2129	704-3464	Cross-sectional	Central Africa	32.3	3.47507	Rural		1.01346
Lanyero et al.	Antibiotic use among children under five years with diarrhea in rural communities of Gulu, northern Uganda: a cross-sectional study	2021	Uganda	Community-based	856	704-3464	Cross-sectional	East Africa	37.1	3.61362	Rural		1.65111
Aderinwale et al.	Diarrhea and its Determinants in Under-five Children in Chad Republic	2023	Chad	Population survey	16710	>3464	Cross-sectional	Central Africa	19.7	2.98062	Both		0.307682
William et al.	RISK FACTORS FOR ACUTE WATERY DIARRHEA AMONG THE UNDER FIVE IN BENTIU PROTECTION OF CIVILIAN’S SITE, UNITY STATE, SOUTH SUDAN.	2022	South Sudan	Community-based	439	< 477	MM	East Africa	64.2	4.162			2.28811
[truncated: 413 more columns]

## Sheet: Sheet1
		3.2884
		2.8679
		3.41773
		2.3979			3.41773
		2.45959			2.3979
		2.69463			2.45959
		3.21487			2.69463
		3.17805			3.21487
		4.13357			3.17805
		3.23868			4.13357
		3.2581			3.23868
		3.37074			3.2581
		3.7317			3.37074
		3.3673			3.7317
		3.46886			3.3673
		3.44362			3.46886
		3.03495			3.44362
		3.06805			3.03495
		2.77259			3.06805
		3.09331			2.77259
		3.46886			3.09331
		3.26194			3.46886
		2.67415			3.26194
		3.157			2.67415
		3.33932			3.157
		3.30322			3.33932
		3.50556			3.30322
		2.0149			3.50556
		2.65183			2.0149
		3.16969			2.65183
		2.68102			3.16969
		2.61007			2.68102
		2.3979			2.61007
		3.17805			2.3979
		2.67415			3.17805
		2.37676			2.67415
		3.48431			2.37676
		3.29584			3.48431
		2.56495			3.29584
		2.45959			2.56495
		2.89037			2.45959
		2.89037			2.89037
		2.83321			2.89037
		2.40695			2.83321
		2.92852			2.40695
		2.56495			2.92852
		2.41591			2.56495
		2.4248			2.41591
		4.20916			2.4248
		3.49651			4.20916
		2.99573			3.49651
		2.5416			2.99573
		3.14415			2.5416
		3.10009			3.14415
		2.37676			3.10009
		2.5096			2.37676
		2.94444			2.5096
		2.89922			2.94444
		2.99573			2.89922
		3.2581			2.99573
		2.55723			3.2581
		3.55535			2.55723
		3.29213			3.55535
		2.81541			3.29213
		3.79773			2.81541
		2.82613			3.79773
		3.47507			2.82613
		3.61362			3.47507
		2.98062			3.61362
		4.162			2.98062
					4.162
